# Supplementary material for: Evolution of schooling drives changes in neuroanatomy and motion characteristics across predation contexts in guppies
Source: Nat Commun. 2023 Sep 27;14:6027. doi: 10.1038/s41467-023-41635-6 (PMC10533906; doi:10.1038/s41467-023-41635-6)
Supplement: Supplementary file 4 — Source Data [file 41467_2023_41635_MOESM4_ESM.xlsx]

## Sheet: Fig1a_polarization
trial	Exp.lines	Open field	Novel Object	Predator model
T1	Selection	0.751050364	NA	0.466664218
T2	Selection	0.692806462	0.5139112535	0.5542690225
T3	Selection	0.771287572	0.54621978	0.546654794
T4	Control	0.631648509	0.6133792355	0.560621244
T5	Control	0.617423229	0.7683090035	0.719548173
T6	Selection	0.855271295	0.670209538	0.648094145
T7	Selection	0.836438775	0.667429027	0.5476492545
T8	Control	0.652089708	0.7113849305	0.6119150945
T9	Control	0.730225763	0.5761630175	0.567900105
T10	Selection	0.768303973	0.713503686	0.6136352945
T11	Selection	0.661129501	0.657578273	0.635095064
T12	Control	0.63279359	0.537153673	0.539339992
T13	Control	0.72247775	0.5648462165	0.58937247
T14	Selection	0.813868403	0.736305962	0.5004484835
T15	Selection	0.670901603	0.545184451	0.541716624
T16	Control	0.471799094	0.585713729	0.577200503
T17	Control	0.643744959	0.784613932	0.6726825045
T18	Selection	0.704831324	0.6529847395	0.663525094
T19	Selection	0.884754553	0.644237128	0.492114763
T20	Control	0.632799932	0.491733715	0.6587641575
T21	Control	0.665626657	0.611669452	0.5688571675
T22	Selection	0.743521352	0.6115658805	0.767817803
T23	Selection	0.628929857	0.62186074	0.591627977
T58	Control	0.584104665	0.566549494	0.3587910525
T60	Control	0.730176495	0.5069918085	0.5512419825
T62	Control	0.796502525	0.5511316655	0.5479106605
T64	Control	0.757673169	0.6615214585	0.7364661485
T66	Selection	0.918835881	0.6250207625	0.616867715
T68	Selection	0.884953095	0.696806909	0.6193614315
T70	Selection	0.932354245	0.624303191	0.561322219
T72	Selection	0.923310456	0.702673231	0.7094511955
T74	Control	0.863309211	0.617042136	0.582526233
T76	Control	0.691545245	0.5400614655	0.52501994
T78	Selection	0.697074429	0.6297020245	0.53462899
T80	Selection	0.746909585	0.6549065045	0.6383412415
T82	Control	0.625391494	0.657173971	0.552259649
T84	Control	0.768416366	0.681400705	0.6531639165
T86	Selection	0.627045115	0.6743865605	0.606370764
T88	Selection	0.908543866	0.6313979515	0.6014842755
T122	Control	0.538651668	0.7884930185	0.7214819335
T124	Control	0.724814729	0.7163205825	0.5777685405
T126	Control	0.839604044	0.5336374765	0.456563501
T128	Control	0.538181178	0.5028989085	0.4705615815
T130	Control	0.543660124	0.520871797	0.5142762575
T132	Control	0.860249003	0.4725563085	NA
T134	Selection	0.779210736	0.6358928615	0.545068394
T136	Selection	0.689573819	0.5919364695	0.50620264
T138	Selection	0.854905536	0.4395751215	0.5604352605
T140	Selection	0.560211668	0.5431411105	0.587892897
T142	Selection	0.786062838	0.5345068485	0.595485931
T144	Selection	0.816973328	0.638323748	0.539676208
T146	Control	0.851077589	0.500181473	0.501956828
T148	Control	0.741967503	0.4866936275	0.5021637225
T150	Selection	0.890420465	0.704193308	0.619754841
T152	Selection	0.793224203	0.5302697035	0.562276495
T154	Control	0.550299549	0.3743122695	0.341450076
T156	Control	0.700693503	0.5141163605	0.4183696905
T158	Selection	0.725464452	0.6774315825	0.5548179145
T160	Control	0.736282497	0.6078991935	0.507479791
T162	Selection	0.836785775	0.591203699	0.544296565
T164	Control	0.817228063	0.6050376095	0.4761746955
T166	Selection	0.738218702	0.743949672	0.568507837
T168	Selection	0.662386847	0.649086214	0.632782892
T170	Control	0.798229314	0.5090000835	0.4307622215
T172	Control	0.512668953	0.5201442415	0.5221082045
T174	Selection	0.904248008	0.5183455445	0.595112221
T176	Selection	0.713661165	0.377214315	0.57555173
T178	Control	0.760096418	0.484757288	0.395794144
T180	Control	0.781172143	0.4683797255	0.530776883
T182	Control	0.670019709	0.606181909	0.4778139275
T184	Control	0.67866103	0.43846751	0.417220716
T186	Selection	0.718484778	0.749598369	0.619403788
T188	Selection	0.599233923	0.5286885135	0.6101501695
T190	Control	0.56716745	0.4330500045	0.404947711
T192	Control	0.690085955	0.459296756	0.490548125
T194	Control	0.804360617	0.632358322	0.560994931
T196	Selection	0.891233809	0.600243172	0.6073674405
T198	Control	0.621226964	0.4651758715	0.500957846
T200	Selection	0.876008095	0.8478610465	0.6008125165
T202	Selection	0.83584528	0.6901113425	0.4738521155
T204	Control	0.676400119	0.4899188355	0.427002733
T206	Selection	0.847348116	0.535267438	0.7513015115
T208	Selection	0.849214075	0.517347157	0.5394078995
T210	Control	0.72378285	0.6162664365	0.437052306
T212	Control	0.718752946	0.5415480935	0.5495937115
T214	Selection	0.674466084	0.7611886845	0.7418929875
T216	Selection	0.731909103	0.9040984715	0.699102125
T218	Control	0.648847721	0.5600341545	0.436887876
T220	Control	0.655642549	0.429946595	0.451949891
T222	Selection	0.741308011	0.6227285305	0.634920123
T224	Selection	0.752600266	0.674699751	0.582953642
T226	Control	0.618092077	0.396447764	0.412710261
T228	Control	0.543547065	0.5908387915	0.565727286
T230	Selection	0.764256741	0.7783914465	0.5167512175
T232	Selection	0.85664259	0.6999798485	0.5939233315
T234	Control	0.434028717	0.6146753795	0.4862451205
T236	Control	0.781979885	0.59670981	0.671671483
T238	Selection	0.549350815	0.620612868	0.6145953455
T240	Selection	0.593632246	0.669044925	0.516709748
T242	Selection	0.613168633	0.813793656	0.582500933
T244	Selection	0.82474282	0.4716684775	0.429763802
T246	Selection	0.874107407	0.6826895235	0.5880476065
T248	Selection	0.806266641	0.534788314	0.5120844065
T250	Control	0.793154664	0.4404419005	0.5151178995
T252	Control	0.545701213	0.476793686	0.512884993
T254	Control	0.730892132	0.4934673795	0.405585702
T256	Control	0.696391759	0.6454334515	0.5122953205
T258	Selection	0.746842293	0.4697425355	0.439256602
T260	Selection	0.509420869	0.621026003	0.5248890095
T342	Control	0.611519745	0.7215944885	0.4285100315
T344	Control	0.676913098	0.6740590285	0.515846909
T346	Selection	0.678429814	0.7684372125	0.861447142
T348	Selection	0.784475918	0.7360702075	0.657789224
T350	Control	0.695448081	0.7071380955	0.571242028
T352	Control	0.754133681	0.596332744	0.578390596
T354	Selection	0.694569518	0.5621159285	0.6689195515
T356	Selection	0.798174641	0.754483107	0.5441747305
T358	Control	0.83084937	0.6151796325	0.526049594
T360	Control	0.564374378	0.4848496485	0.6020405475
T362	Selection	0.859690476	0.6236562995	0.629182243
T364	Selection	0.887164765	0.7802492745	0.7117547155
T366	Selection	0.835390772	0.7692985375	0.585164305
T380	Selection	0.621483939	0.5920499545	0.5650270315
T381	Selection	0.720681194	NA	NA
T382	Control	0.592885811	0.705190811	0.513501153
T383	Control	0.870861971	0.7458774555	0.637862088
T398	Selection	0.910249978	0.5979271135	0.739863699
T399	Selection	0.530425811	0.7519374095	0.7277185275
T422	Control	0.79078245	0.6410456125	0.452258267
T423	Control	0.574751378	0.340245148	NA
T448	Control	0.710120652	0.5505860695	0.547310798
T449	Control	0.844514466	0.584405945	0.485603182
T450	Control	0.861560376	0.702298515	0.562993464
T451	Control	0.803387903	0.7605439925	0.6670486795
T452	Selection	0.875205632	0.703313103	0.5593819995
T453	Selection	0.805612347	0.57460189	0.623730081
T454	Selection	0.83769222	0.7770543445	0.577657635
T455	Selection	0.86918394	0.5263684655	0.5627660655
T456	Selection	0.828707895	0.6503991445	0.5663810185
T457	Selection	0.717128035	0.4547903915	0.5733813685
T458	Selection	0.770644546	0.5682222155	0.452670986
T459	Selection	0.866540636	0.6971910145	0.5438965315
T460	Control	0.707193407	0.5031607435	0.4410310645
T461	Control	0.83967153	0.5531241405	0.5471937685
T462	Control	0.805278042	0.548500042	0.532755492
T463	Control	0.582677927	0.570305645	0.541884328
T464	Selection	0.689969314	NA	0.547865406
T465	Selection	0.876106423	0.6110257175	0.652436483
T466	Selection	0.878418094	0.647812127	0.692414331
T467	Selection	0.843201659	0.6315155095	0.562933196
T468	Control	0.623282783	0.61859801	0.5684747185
T469	Control	0.720233413	0.61443311	0.484270998
T470	Control	0.718689457	0.644151161	0.596884393
T471	Control	0.8328674	0.563443881	0.49759114
T472	Selection	0.790373456	0.6244192965	0.637735107
T473	Selection	0.905613203	0.6508928445	0.519091162
T474	Control	0.854884077	0.552174178	0.5666642075
T475	Control	0.559313656	0.5914787545	0.563078584
T476	Control	0.546374839	0.5856477985	0.4750556875
T477	Control	0.480207906	0.4766482185	0.3562919435
T478	Control	0.740486129	0.477866727	0.447079699
T479	Control	0.71918468	NA	NA
T480	Selection	0.771538536	0.581341635	0.5311043655
T481	Selection	0.348447329	0.6171929285	0.5650085605
T482	Selection	0.620776836	0.4833093545	0.551730176
T483	Selection	0.61812262	0.4349659835	0.5777877595
T484	Control	0.672370474	0.405229153	0.400019552
T485	Control	0.369832055	0.5255885225	0.42267718
T486	Control	0.715612145	0.3841485565	0.3871300185
T487	Control	0.540106412	0.441999855	0.392303064
T488	Selection	0.837031441	0.6935818655	0.625700572
T489	Selection	0.930249717	0.645855391	0.5480129185
T490	Selection	0.632799949	0.6230923045	0.606461136
T491	Selection	0.657639843	0.466103907	NA

## Sheet: Fig1a_speed
trial	Exp.lines	Open field	Novel Object	Predator model
T1	Selection	64.80974244	NA	19.402983295
T2	Selection	54.69086137	22.138417285	33.27004142
T3	Selection	65.47030968	35.550973525	32.801459555
T4	Control	50.93829677	31.09522491	35.94615266
T5	Control	53.75033156	48.497708055	35.463179535
T6	Selection	68.19936714	38.529734135	35.48040241
T7	Selection	70.47066257	56.837542705	40.496868425
T8	Control	31.54548431	35.3021625	42.02379145
T9	Control	38.97081268	37.050353115	30.908134895
T10	Selection	52.87039164	63.163174965	52.81784718
T11	Selection	52.41270621	42.995390605	42.39655325
T12	Control	23.79834561	28.89246536	23.200376315
T13	Control	48.374328	38.4090508	34.763034895
T14	Selection	72.68827574	39.091138305	35.4493926
T15	Selection	47.50817206	38.563775945	35.47919196
T16	Control	25.41323471	27.116377655	25.01657179
T17	Control	47.70511219	47.99869233	40.531540815
T18	Selection	66.23846595	35.793327345	40.182050535
T19	Selection	68.20325034	50.17573679	16.981695223
T20	Control	24.27304891	11.0520347785	36.07394152
T21	Control	31.53620427	34.14738911	20.587706277
T22	Selection	58.61748912	34.79755161	49.575174355
T23	Selection	36.75348474	48.15302969	40.101360275
T58	Control	45.19097361	18.533213649	2.741940756
T60	Control	52.88214608	30.37352824	32.728696615
T62	Control	56.9040758	50.61352664	30.15789043
T64	Control	64.72160173	55.20748313	48.689628845
T66	Selection	78.42905449	44.373896015	44.48328358
T68	Selection	91.44629474	47.9506192	48.48949369
T70	Selection	84.43741388	49.10724514	37.333450675
T72	Selection	63.74568616	41.51031917	31.169808595
T74	Control	63.52288698	33.85912631	37.204241065
T76	Control	48.17771186	36.884025415	32.641979625
T78	Selection	69.25284398	38.43360979	38.057704835
T80	Selection	46.20130576	39.449402185	32.251418365
T82	Control	45.72590965	30.40401565	22.759207995
T84	Control	69.39330138	42.03757557	31.045316425
T86	Selection	48.63018173	32.30867831	35.053523135
T88	Selection	70.72424723	38.80938059	36.38422183
T122	Control	52.35983555	40.865219095	37.4548439
T124	Control	69.4183049	49.2530731	33.68226149
T126	Control	79.94702599	37.89371154	29.966625265
T128	Control	47.9398597	22.346806185	19.664117315
T130	Control	52.40685507	44.80803347	33.990299315
T132	Control	64.36901307	18.944968795	NA
T134	Selection	89.80891889	35.99828713	38.00316938
T136	Selection	65.50393382	46.29521901	27.582471425
T138	Selection	81.74411262	5.9590190685	29.101556795
T140	Selection	61.62607089	38.394269025	36.39648482
T142	Selection	66.03123239	27.122296275	30.78689821
T144	Selection	51.29631173	40.033241215	28.29234043
T146	Control	81.09259241	30.375973505	27.20294489
T148	Control	51.1444013	28.341212845	22.27822746
T150	Selection	62.01791578	26.285723642	27.623664955
T152	Selection	59.26751867	22.113503325	29.198544065
T154	Control	36.44038956	3.5142328335	2.848258182
T156	Control	52.48377832	22.6082423905	13.966912844
T158	Selection	45.35847648	31.87039224	23.1130789
T160	Control	62.41789439	20.8628416445	26.31961445
T162	Selection	53.7627413	31.780584065	14.5570240705
T164	Control	60.43023258	28.12078975	19.41760306
T166	Selection	54.0430898	37.42625151	32.234304335
T168	Selection	59.67925767	38.68277639	43.866759915
T170	Control	60.6872057	6.4621091105	8.498051297
T172	Control	44.79490611	27.46014363	32.117527035
T174	Selection	65.58211937	32.588318935	34.908205345
T176	Selection	29.13018306	2.864322843	24.4985843525
T178	Control	75.38787408	10.461248074	15.1307649845
T180	Control	57.22311433	18.1048053545	26.42407509
T182	Control	47.74590944	40.015187425	36.96786312
T184	Control	50.25942957	18.849950879	19.39875279
T186	Selection	69.53309777	68.810540985	49.998673735
T188	Selection	74.27963478	32.8839165	39.82484291
T190	Control	70.10994753	4.1925545385	9.501821901
T192	Control	49.28436467	24.34155952	21.546694495
T194	Control	56.10844676	46.63971241	48.390975785
T196	Selection	93.4284919	57.075484495	52.899424085
T198	Control	61.52505446	30.045762275	39.751744165
T200	Selection	68.20462761	85.357833875	45.63123154
T202	Selection	60.42036158	50.41042015	42.676021965
T204	Control	45.67715931	25.713073465	9.3730571275
T206	Selection	62.16283477	12.671496242	57.98384919
T208	Selection	61.52162573	47.324083895	39.467648365
T210	Control	59.12745684	24.1175146075	13.713664058
T212	Control	46.2645237	40.50265639	36.327382235
T214	Selection	75.87731775	55.281661325	59.45095745
T216	Selection	49.87456713	78.9608543	59.61860448
T218	Control	50.92716565	35.474692515	15.879914285
T220	Control	55.70831652	11.7038501455	11.7674238855
T222	Selection	52.36123627	46.056042865	45.05664198
T224	Selection	48.08834644	37.655739	33.51742592
T226	Control	34.90155143	4.0613563175	16.398824887
T228	Control	37.40050246	30.215788475	31.879435685
T230	Selection	51.57711631	33.205144455	19.9081208535
T232	Selection	67.40782106	37.46582599	23.64988382
T234	Control	7.236307837	31.8592211575	23.1577043855
T236	Control	62.24848921	59.322798705	52.526639665
T238	Selection	45.00850064	42.25650439	42.321035655
T240	Selection	61.26349192	33.558519905	22.09407129
T242	Selection	12.62112301	57.729807585	21.270752882
T244	Selection	73.59930301	34.281188015	16.29538332
T246	Selection	71.44103479	42.37867714	38.89859607
T248	Selection	59.39429316	17.843257977	15.46543882
T250	Control	65.01652784	8.1789603035	17.747607162
T252	Control	56.24632072	23.264099535	23.40313694
T254	Control	62.86112395	10.235349921	5.030070394
T256	Control	65.0040018	28.916462125	18.0058780905
T258	Selection	50.36918457	4.731199443	4.309887252
T260	Selection	41.71709354	31.9205126	11.412357843
T342	Control	36.47295538	36.844597335	19.831622485
T344	Control	50.572173	58.714592725	48.754666315
T346	Selection	54.46125203	58.62438567	65.208028155
T348	Selection	66.74828406	46.99635682	38.52336496
T350	Control	30.3652102	37.85200238	40.65339462
T352	Control	55.94954056	35.70050858	27.908006175
T354	Selection	87.49033506	19.3379842155	36.772223915
T356	Selection	61.8311814	47.036955175	19.778695025
T358	Control	59.51584919	30.629839685	31.21552061
T360	Control	27.2783748	18.49486771	31.550376395
T362	Selection	81.9364433	58.58679872	45.388818285
T364	Selection	74.31507182	62.606929565	48.056063485
T366	Selection	64.54398641	48.685503935	42.109424155
T380	Selection	43.25029758	15.822380732	22.9095379415
T381	Selection	57.46722041	NA	NA
T382	Control	48.0260298	37.1808201495	31.438672675
T383	Control	59.76705768	75.83134378	44.287366175
T398	Selection	72.05497142	46.200334345	50.10154976
T399	Selection	9.468645495	46.835791605	49.455477375
T422	Control	63.070345	36.40390102	33.12169099
T423	Control	25.29479484	2.1264844745	NA
T448	Control	50.02669961	16.30247257	29.67520699
T449	Control	54.14019372	33.308830535	25.251394225
T450	Control	62.15400368	44.004839185	29.069311205
T451	Control	48.40038381	39.16165736	32.084556405
T452	Selection	77.38644562	31.49352972	30.217592615
T453	Selection	71.3173491	18.4299023215	26.599079245
T454	Selection	57.51117955	50.32865581	30.85298898
T455	Selection	85.05246345	14.591754294	31.192961805
T456	Selection	52.89193812	45.06103518	37.444405115
T457	Selection	79.76771149	43.39373133	41.192845025
T458	Selection	90.98390111	42.47470676	30.09649559
T459	Selection	81.44391324	54.58979138	50.831642675
T460	Control	70.42501679	12.304425841	4.9729945455
T461	Control	70.34328217	50.08328483	32.57486808
T462	Control	40.47232304	23.73433755	18.13272235
T463	Control	47.99102502	35.02549517	26.979471815
T464	Selection	54.85192695	NA	18.016220748
T465	Selection	77.42571655	58.5975033	56.88976703
T466	Selection	86.6483168	41.332414005	39.20895971
T467	Selection	70.90297909	24.53656038	25.929565925
T468	Control	42.91997949	36.52787681	25.979340165
T469	Control	54.1895868	42.8295724	18.672288962
T470	Control	44.9057471	54.12873495	28.98253262
T471	Control	51.06283298	24.337135995	23.09919195
T472	Selection	92.52154221	29.148369035	38.623169025
T473	Selection	91.81369885	42.3111413	29.713363745
T474	Control	70.91708547	15.7581170915	18.427090377
T475	Control	21.06670897	20.44497602	17.9882351935
T476	Control	14.36475835	21.922332502	22.016034475
T477	Control	14.07148185	18.059297895	3.1143249115
T478	Control	50.84213873	18.4721079	16.495222565
T479	Control	53.66191643	NA	NA
T480	Selection	78.85178485	32.68995504	34.615912215
T481	Selection	2.469982724	31.140130705	28.948586425
T482	Selection	45.1861483	10.542821759	20.538941005
T483	Selection	15.80660165	5.7164748885	26.55062523
T484	Control	41.55908375	3.7102561815	3.2065766375
T485	Control	3.605023266	16.7954463325	6.2451832795
T486	Control	36.88370444	3.408615189	7.001651637
T487	Control	29.53546072	8.219162912	3.141834926
T488	Selection	78.67583469	44.535222585	31.93952732
T489	Selection	94.8520107	29.44552459	20.431409661
T490	Selection	47.50998426	24.40824762	22.196004935
T491	Selection	66.63660042	9.5315823555	NA

## Sheet: Fig1a_nndist
trial	Exp.lines	Open field	Novel Object	Predator model
T1	Selection	34.34455106	NA	23.979214485
T2	Selection	30.29907283	33.90953466	27.36494783
T3	Selection	37.93915256	28.1856849	26.435052165
T4	Control	43.06843859	22.100813865	23.25039092
T5	Control	43.53685244	24.9508913	25.120877955
T6	Selection	34.84521384	26.936494865	22.314667
T7	Selection	31.12433207	34.388529085	31.513240995
T8	Control	38.00301287	23.8785517	23.332212105
T9	Control	31.22726392	23.960906465	21.548897805
T10	Selection	32.53731927	30.3211242	29.39791657
T11	Selection	51.70878498	26.10184218	24.435626295
T12	Control	46.92801272	35.66392318	26.780128665
T13	Control	44.41120984	25.13440681	24.50241904
T14	Selection	39.25722243	27.86103162	29.943774745
T15	Selection	35.86215051	28.522550895	24.79738981
T16	Control	48.92472955	29.695349145	28.575420305
T17	Control	46.16336798	24.730550185	26.322707355
T18	Selection	40.11674574	31.58463856	31.220310295
T19	Selection	34.95209763	28.83540058	27.56154958
T20	Control	33.69542128	17.109816295	22.15285043
T21	Control	40.4299698	23.01959446	19.318015435
T22	Selection	39.38745789	22.950217915	23.616132725
T23	Selection	37.50468196	26.14671827	21.68189859
T58	Control	41.50225387	22.565190555	18.23528558
T60	Control	41.49896297	24.540717365	25.14952256
T62	Control	37.12565517	40.3666755	30.11154915
T64	Control	30.50088557	29.92408171	26.854697915
T66	Selection	28.15481891	30.313677425	29.82565825
T68	Selection	31.4342582	25.347937775	25.345717695
T70	Selection	24.00010286	23.887567115	22.615795975
T72	Selection	27.1957878	23.603698655	23.75257799
T74	Control	31.83201903	28.707154165	26.34857736
T76	Control	37.96586367	28.3237297	25.20739789
T78	Selection	32.21944263	23.77797469	28.444476585
T80	Selection	34.46966356	25.984741385	25.010051675
T82	Control	41.74222428	25.28605105	25.427795645
T84	Control	37.1814455	25.7325119	26.64917453
T86	Selection	36.78236014	23.1324016	23.68098149
T88	Selection	32.39253924	25.791704565	27.702831485
T122	Control	40.95370846	23.408927605	25.11455937
T124	Control	44.0623473	25.925759405	24.07189656
T126	Control	33.74555838	31.60681744	28.84747266
T128	Control	39.20788046	27.856214645	28.212503615
T130	Control	45.66307213	37.904239325	33.221269585
T132	Control	34.94741523	34.5315428	NA
T134	Selection	34.68241617	23.76752444	25.108579625
T136	Selection	31.57240081	28.477709115	27.410250475
T138	Selection	31.09931032	21.995372715	27.566097395
T140	Selection	38.88910317	29.01771517	26.5469731
T142	Selection	32.9435398	30.667260825	27.140142285
T144	Selection	29.90569236	26.164300285	30.003354495
T146	Control	29.09880838	31.587946045	24.68388028
T148	Control	30.032901	29.254258	24.73109299
T150	Selection	28.78462809	21.691586855	22.401833315
T152	Selection	37.34331651	24.77985415	28.20592104
T154	Control	40.85506956	18.539325465	21.339020275
T156	Control	31.41412303	28.04729392	27.02081163
T158	Selection	36.23718638	25.57827017	24.576969095
T160	Control	32.38092936	24.534424155	26.27531965
T162	Selection	29.85227344	24.79388409	21.63742514
T164	Control	33.63344978	26.276044285	29.656933
T166	Selection	32.91251373	23.868598985	24.74843139
T168	Selection	41.08584703	28.15893611	27.029151945
T170	Control	34.69398188	19.86577623	24.88361894
T172	Control	49.03530228	29.17414084	29.392988925
T174	Selection	31.40436045	26.43021426	26.26943321
T176	Selection	29.19203118	19.83240427	21.719989895
T178	Control	39.53257309	20.326488155	26.621863815
T180	Control	27.21622787	21.82259987	24.750801825
T182	Control	36.93417167	29.58794421	32.40440719
T184	Control	53.04786566	30.910418085	34.16879028
T186	Selection	41.57772823	29.39117312	26.108177665
T188	Selection	35.49508204	21.79900525	25.19996548
T190	Control	38.60235926	21.92330572	23.71762512
T192	Control	36.19350731	29.50437384	27.1071265
T194	Control	36.26174344	30.06041723	29.244726605
T196	Selection	33.53578616	30.71437494	30.313213765
T198	Control	42.89877496	41.9498667	36.090121525
T200	Selection	33.90570445	26.174509225	24.983916595
T202	Selection	34.5255822	28.217330545	28.758545135
T204	Control	37.84432819	29.71959459	29.28158772
T206	Selection	36.35904305	22.32176929	22.968403735
T208	Selection	37.86331655	29.125052045	29.18505549
T210	Control	40.42515641	24.83466659	24.066445905
T212	Control	46.67161673	36.920109505	35.40031884
T214	Selection	47.52386059	29.32385511	26.15004053
T216	Selection	32.17220312	26.937468295	28.663381415
T218	Control	38.45529519	28.314138215	22.80528463
T220	Control	32.32796072	25.0863747	27.787018655
T222	Selection	34.88204025	29.08791973	23.94386304
T224	Selection	45.95354024	27.08237557	29.373632515
T226	Control	50.03456958	21.53798023	34.333528355
T228	Control	46.4265682	28.423158685	30.85035641
T230	Selection	41.14959533	26.58790433	24.49696225
T232	Selection	29.09029078	22.9776168	23.301964445
T234	Control	32.95856215	33.035741965	29.92771822
T236	Control	38.93184641	33.03535992	31.73570131
T238	Selection	45.48157914	35.4930199	31.323017445
T240	Selection	31.60984041	27.09008737	29.71577345
T242	Selection	25.67209271	23.60118181	21.724730245
T244	Selection	32.49093819	25.61621268	24.6980432
T246	Selection	27.24300165	23.676862855	26.13815568
T248	Selection	42.12670664	22.777338275	23.834916985
T250	Control	37.05265458	21.812376975	28.004509745
T252	Control	45.41446985	26.784679975	27.63234489
T254	Control	34.69299901	23.95227896	22.74060978
T256	Control	33.60215389	25.42716243	32.66287664
T258	Selection	33.29179129	22.447935585	22.612109655
T260	Selection	36.07200821	24.724204515	23.81222334
T342	Control	36.25500859	30.055707585	29.67227607
T344	Control	36.64353828	23.91580505	28.34873117
T346	Selection	37.59220682	27.946893665	26.45636768
T348	Selection	37.13754272	25.50506973	28.23284184
T350	Control	42.87239126	26.483767395	29.82553378
T352	Control	37.47088782	30.47613733	25.859412
T354	Selection	49.84051645	21.796433675	23.69175562
T356	Selection	29.29149872	22.80201689	24.427351675
T358	Control	33.77896712	23.55147699	22.06362215
T360	Control	28.38006639	22.40112159	26.78703942
T362	Selection	33.49254665	34.578326105	27.574456505
T364	Selection	31.42901987	25.776238345	26.50996736
T366	Selection	31.65025777	26.20598917	24.824637895
T380	Selection	36.26952622	21.171680535	26.96156982
T381	Selection	29.78185433	NA	NA
T382	Control	46.56221026	25.166509175	25.82195871
T383	Control	37.62280529	31.137110235	28.274047945
T398	Selection	28.86042086	24.703017095	26.549907665
T399	Selection	28.70938252	26.28194866	24.161645775
T422	Control	37.49040721	25.73444396	28.405084225
T423	Control	43.83511675	18.97785877	NA
T448	Control	33.86952641	21.30054751	28.71624377
T449	Control	36.3393277	28.242565	29.47797678
T450	Control	32.9500341	28.447732625	31.279241095
T451	Control	36.12792609	27.614280465	23.19455706
T452	Selection	28.41990519	21.972091295	22.050922735
T453	Selection	33.3584155	24.37526581	25.362766155
T454	Selection	29.6284308	24.01330411	24.666312185
T455	Selection	31.7799852	19.9765116	23.692197175
T456	Selection	38.96850538	29.656074715	27.747556885
T457	Selection	39.64452071	34.55191147	29.391360255
T458	Selection	38.83334218	32.459706575	32.256644605
T459	Selection	27.63927869	27.085798335	27.927117395
T460	Control	30.90993817	24.47839642	22.18791387
T461	Control	33.78973664	29.767195425	29.905117595
T462	Control	45.61952686	27.054368495	27.988327675
T463	Control	39.67016041	30.24700565	25.33927331
T464	Selection	34.43641194	NA	35.01733024
T465	Selection	35.06827413	30.42279519	29.94311148
T466	Selection	30.59059537	24.869282875	22.43004545
T467	Selection	31.57390303	25.36201159	23.480147725
T468	Control	44.15544323	29.26410277	26.540269515
T469	Control	33.88629388	28.08160991	27.612801155
T470	Control	29.06318206	31.995168345	28.92900447
T471	Control	36.65810044	24.922030085	29.27128659
T472	Selection	38.82070434	31.80444252	27.732646485
T473	Selection	32.95565027	31.28145707	34.95034633
T474	Control	32.55496044	23.92485527	25.12609057
T475	Control	33.44580577	24.07333206	25.23908634
T476	Control	29.63200735	24.349285645	26.69962218
T477	Control	33.8237247	32.055965475	20.73975676
T478	Control	34.44509407	23.606910065	29.01693908
T479	Control	41.28775445	NA	NA
T480	Selection	33.86058849	25.52603565	25.899032765
T481	Selection	20.13420036	26.543455	30.97485459
T482	Selection	30.81384617	22.605798815	26.56434979
T483	Selection	27.63342533	21.77483356	21.89358163
T484	Control	32.41532183	17.26103593	21.53412873
T485	Control	18.47416742	22.616110925	21.122724455
T486	Control	34.26491103	20.177265645	20.501176525
T487	Control	35.23968735	27.717963525	22.499014545
T488	Selection	30.22882869	23.512403775	21.68995163
T489	Selection	29.59939605	21.871496055	22.64335209
T490	Selection	37.12729651	23.21185483	20.432056275
T491	Selection	35.80100478	21.420393545	NA

## Sheet: Fig1b
Exp.Lines	treatment	xbin	ybin	polarization	n
Control	Open field	-270	-50	0.763859123008377	22
Control	Open field	-270	-30	0.710798225790144	44
Control	Open field	-270	-10	0.740249632445413	52
Control	Open field	-270	10	0.737279223794766	50
Control	Open field	-270	30	0.743745196971547	35
Control	Open field	-270	50	0.740942513766535	28
Control	Open field	-270	70	0.635652101545073	9
Control	Open field	-250	-110	0.769644989231292	27
Control	Open field	-250	-90	0.785420833511005	69
Control	Open field	-250	-70	0.775593736887316	79
Control	Open field	-250	-50	0.774398877917655	83
Control	Open field	-250	-30	0.766414783325639	83
Control	Open field	-250	-10	0.771861105150684	82
Control	Open field	-250	10	0.779010928849022	82
Control	Open field	-250	30	0.766335281241091	82
Control	Open field	-250	50	0.748715322848327	81
Control	Open field	-250	70	0.718717544621424	79
Control	Open field	-250	90	0.744591399829719	66
Control	Open field	-250	110	0.757796760858398	38
Control	Open field	-230	-150	0.700287096319048	22
Control	Open field	-230	-130	0.800075604398569	71
Control	Open field	-230	-110	0.782002148913524	82
Control	Open field	-230	-90	0.775839158289507	81
Control	Open field	-230	-70	0.770305149050958	82
Control	Open field	-230	-50	0.783426575759668	79
Control	Open field	-230	-30	0.765664073108937	74
Control	Open field	-230	-10	0.812074909356171	73
Control	Open field	-230	10	0.78928830810853	71
Control	Open field	-230	30	0.775418797250539	74
Control	Open field	-230	50	0.793825188134097	78
Control	Open field	-230	70	0.799438109849469	82
Control	Open field	-230	90	0.781231040818976	82
Control	Open field	-230	110	0.799050828738938	81
Control	Open field	-230	130	0.793652319942543	71
Control	Open field	-230	150	0.713326213208659	27
Control	Open field	-210	-170	0.752119223384739	45
Control	Open field	-210	-150	0.77762630085445	82
Control	Open field	-210	-130	0.771910426198478	82
Control	Open field	-210	-110	0.770203391131952	82
Control	Open field	-210	-90	0.769260340741011	71
Control	Open field	-210	-70	0.758941256274516	58
Control	Open field	-210	-50	0.76295393139629	49
Control	Open field	-210	-30	0.789330325688736	45
Control	Open field	-210	-10	0.778931675669149	40
Control	Open field	-210	10	0.811172660370957	42
Control	Open field	-210	30	0.774845425996188	39
Control	Open field	-210	50	0.779583171556492	52
Control	Open field	-210	70	0.791514628740667	58
Control	Open field	-210	90	0.812862923361336	72
Control	Open field	-210	110	0.801438304107998	82
Control	Open field	-210	130	0.789204756504962	82
Control	Open field	-210	150	0.7469107970206	78
Control	Open field	-210	170	0.74764498897131	42
Control	Open field	-190	-190	0.738114119487131	57
Control	Open field	-190	-170	0.776455302714333	80
Control	Open field	-190	-150	0.769956066493038	83
Control	Open field	-190	-130	0.793932518859662	76
Control	Open field	-190	-110	0.779987275797796	60
Control	Open field	-190	-90	0.770713544209824	43
Control	Open field	-190	-70	0.796288008754159	32
Control	Open field	-190	-50	0.78962890270025	31
Control	Open field	-190	-30	0.751171903928794	29
Control	Open field	-190	-10	0.744093586232061	23
Control	Open field	-190	10	0.790570475901904	22
Control	Open field	-190	30	0.797098354811685	22
Control	Open field	-190	50	0.830109240888438	22
Control	Open field	-190	70	0.744325741976934	30
Control	Open field	-190	90	0.780764137505302	43
Control	Open field	-190	110	0.805284299312247	59
Control	Open field	-190	130	0.801755071800451	76
Control	Open field	-190	150	0.784724780550139	81
Control	Open field	-190	170	0.750784404226525	78
Control	Open field	-190	190	0.729053009650477	49
Control	Open field	-170	-210	0.736441694037119	46
Control	Open field	-170	-190	0.797273119211708	83
Control	Open field	-170	-170	0.766295328549376	84
Control	Open field	-170	-150	0.780577455669631	71
Control	Open field	-170	-130	0.763928244367732	53
Control	Open field	-170	-110	0.787278107618408	31
Control	Open field	-170	-90	0.797783906859579	19
Control	Open field	-170	-70	0.736187221101603	14
Control	Open field	-170	-50	0.764100657521639	19
Control	Open field	-170	-30	0.780887383197014	19
Control	Open field	-170	-10	0.794078301010552	13
Control	Open field	-170	10	0.743848983291705	10
Control	Open field	-170	50	0.764242399544501	12
Control	Open field	-170	70	0.776004820152672	15
Control	Open field	-170	90	0.79914056327409	26
Control	Open field	-170	110	0.76457531651107	28
Control	Open field	-170	130	0.799830324553904	54
Control	Open field	-170	150	0.791468991606287	73
Control	Open field	-170	170	0.791302610027179	80
Control	Open field	-170	190	0.728168080544317	79
Control	Open field	-170	210	0.6941259170807	42
Control	Open field	-150	-230	0.797820026086846	18
Control	Open field	-150	-210	0.792450863432625	78
Control	Open field	-150	-190	0.793222023485068	84
Control	Open field	-150	-170	0.814312524334185	70
Control	Open field	-150	-150	0.78139420158931	50
Control	Open field	-150	-130	0.782640273462097	34
Control	Open field	-150	-110	0.777645166750257	19
Control	Open field	-150	-90	0.738224459101118	16
Control	Open field	-150	-70	0.714009229513083	9
Control	Open field	-150	-50	0.570401500321158	8
Control	Open field	-150	30	0.799085157264852	9
Control	Open field	-150	50	0.697249964295347	11
Control	Open field	-150	70	0.851822922554636	12
Control	Open field	-150	90	0.809459333781066	17
Control	Open field	-150	110	0.740830324146544	14
Control	Open field	-150	130	0.792550600649694	21
Control	Open field	-150	150	0.78240237183243	51
Control	Open field	-150	170	0.801242022478793	70
Control	Open field	-150	190	0.783544803748345	81
Control	Open field	-150	210	0.733976415788653	72
Control	Open field	-150	230	0.737094559032414	16
Control	Open field	-130	-230	0.817698713737207	62
Control	Open field	-130	-210	0.780260902740772	83
Control	Open field	-130	-190	0.784501608041213	78
Control	Open field	-130	-170	0.752429542081485	50
Control	Open field	-130	-150	0.780218858621467	35
Control	Open field	-130	-130	0.712462407381586	23
Control	Open field	-130	-110	0.715853233483047	21
Control	Open field	-130	-90	0.711037644133156	8
Control	Open field	-130	90	0.748391553995261	9
Control	Open field	-130	110	0.749962756596517	14
Control	Open field	-130	130	0.740897413778858	18
Control	Open field	-130	150	0.817525692538077	23
Control	Open field	-130	170	0.808098803760483	52
Control	Open field	-130	190	0.779112065805992	77
Control	Open field	-130	210	0.755308034368433	82
Control	Open field	-130	230	0.766923259672218	55
Control	Open field	-110	-250	0.782400245569714	19
Control	Open field	-110	-230	0.792714912754675	82
Control	Open field	-110	-210	0.785787675105472	81
Control	Open field	-110	-190	0.767864512461302	62
Control	Open field	-110	-170	0.798220950984137	38
Control	Open field	-110	-150	0.795556598521802	23
Control	Open field	-110	-130	0.752639742107407	15
Control	Open field	-110	-110	0.719199228340445	12
Control	Open field	-110	130	0.750478290735253	15
Control	Open field	-110	150	0.812550296981015	18
Control	Open field	-110	170	0.842553370837018	35
Control	Open field	-110	190	0.79381613584871	60
Control	Open field	-110	210	0.763870703586333	82
Control	Open field	-110	230	0.736768735821898	75
Control	Open field	-110	250	0.764481046500359	21
Control	Open field	-90	-250	0.740205014556273	50
Control	Open field	-90	-230	0.785953549776571	83
Control	Open field	-90	-210	0.782257935623487	72
Control	Open field	-90	-190	0.793710966662843	52
Control	Open field	-90	-170	0.769865197861178	28
Control	Open field	-90	-150	0.70127699362678	15
Control	Open field	-90	-130	0.786432478141673	14
Control	Open field	-90	130	0.691476790853894	12
Control	Open field	-90	150	0.767363434451723	16
Control	Open field	-90	170	0.804806654905912	24
Control	Open field	-90	190	0.820341746704101	54
Control	Open field	-90	210	0.796538295088237	75
Control	Open field	-90	230	0.769032114017352	79
Control	Open field	-90	250	0.732757246218931	46
Control	Open field	-70	-250	0.789983595340733	74
Control	Open field	-70	-230	0.783873741925802	82
Control	Open field	-70	-210	0.792690164922084	66
Control	Open field	-70	-190	0.827116311635044	40
Control	Open field	-70	-170	0.774652539478292	21
Control	Open field	-70	-150	0.731744783600561	14
Control	Open field	-70	-130	0.789033948498917	16
Control	Open field	-70	130	0.753989015751624	9
Control	Open field	-70	150	0.709099329451918	13
Control	Open field	-70	170	0.788733664907991	19
Control	Open field	-70	190	0.823064339751135	42
Control	Open field	-70	210	0.798284169493233	71
Control	Open field	-70	230	0.773027003389251	83
Control	Open field	-70	250	0.756333277643443	61
Control	Open field	-50	-270	0.839630930018553	12
Control	Open field	-50	-250	0.806039132991804	79
Control	Open field	-50	-230	0.807270861786559	80
Control	Open field	-50	-210	0.813459293526387	54
Control	Open field	-50	-190	0.822540979614521	34
Control	Open field	-50	-170	0.673481635734382	19
Control	Open field	-50	-150	0.735325829980639	16
Control	Open field	-50	-130	0.722518773680273	11
Control	Open field	-50	150	0.761317971436672	9
Control	Open field	-50	170	0.787542444763808	17
Control	Open field	-50	190	0.805456189643211	33
Control	Open field	-50	210	0.799287586155129	63
Control	Open field	-50	230	0.791249536637148	82
Control	Open field	-50	250	0.752144335789748	70
Control	Open field	-50	270	0.721473706933837	9
Control	Open field	-30	-270	0.83203930745902	22
Control	Open field	-30	-250	0.807713868207662	83
Control	Open field	-30	-230	0.830266237689176	74
Control	Open field	-30	-210	0.830014378436907	51
Control	Open field	-30	-190	0.783987332226282	30
Control	Open field	-30	-170	0.745609487144276	20
Control	Open field	-30	-150	0.802638123236845	13
Control	Open field	-30	170	0.686414439287374	18
Control	Open field	-30	190	0.797593052176273	29
Control	Open field	-30	210	0.763620170086006	60
Control	Open field	-30	230	0.781652332818715	80
Control	Open field	-30	250	0.734577412641715	78
Control	Open field	-30	270	0.773139490051207	21
Control	Open field	-10	-270	0.801017967015574	27
Control	Open field	-10	-250	0.801977920892123	83
Control	Open field	-10	-230	0.828698632152375	74
Control	Open field	-10	-210	0.809469059461418	48
Control	Open field	-10	-190	0.764414641990149	30
Control	Open field	-10	-170	0.788529803038489	22
Control	Open field	-10	-150	0.736819816331843	13
Control	Open field	-10	150	0.719462231903993	8
Control	Open field	-10	170	0.749384999263219	17
Control	Open field	-10	190	0.795441441648662	28
Control	Open field	-10	210	0.808175471346017	51
Control	Open field	-10	230	0.773340626808644	78
Control	Open field	-10	250	0.769020959055561	79
Control	Open field	-10	270	0.694131829810857	32
Control	Open field	10	-270	0.832682568793345	27
Control	Open field	10	-250	0.82466700088889	82
Control	Open field	10	-230	0.812915365379761	78
Control	Open field	10	-210	0.797098049568948	52
Control	Open field	10	-190	0.779878283420868	34
Control	Open field	10	-170	0.803758637282813	27
Control	Open field	10	-150	0.86464892066378	9
Control	Open field	10	150	0.734131052547675	9
Control	Open field	10	170	0.79106387837797	15
Control	Open field	10	190	0.770205109685164	24
Control	Open field	10	210	0.781964239694354	55
Control	Open field	10	230	0.789403445795969	75
Control	Open field	10	250	0.771222594103145	79
Control	Open field	10	270	0.695769608887556	38
Control	Open field	30	-270	0.820407232121881	15
Control	Open field	30	-250	0.789119191546264	80
Control	Open field	30	-230	0.790246866423363	82
Control	Open field	30	-210	0.769507434258063	66
Control	Open field	30	-190	0.770501621848199	36
Control	Open field	30	-170	0.864987232050113	23
Control	Open field	30	-150	0.849629430788136	13
Control	Open field	30	-130	0.78830964542335	9
Control	Open field	30	-110	0.792493686595211	8
Control	Open field	30	150	0.731606396144258	11
Control	Open field	30	170	0.769598138564724	15
Control	Open field	30	190	0.747275350780073	31
Control	Open field	30	210	0.768600180116049	56
Control	Open field	30	230	0.738818320886988	73
Control	Open field	30	250	0.754627259587222	79
Control	Open field	30	270	0.691961173850361	31
Control	Open field	50	-270	0.786043191350011	10
Control	Open field	50	-250	0.768490338019445	77
Control	Open field	50	-230	0.812016707545746	82
Control	Open field	50	-210	0.78564913773418	62
Control	Open field	50	-190	0.785220634189765	45
Control	Open field	50	-170	0.741113217005012	30
Control	Open field	50	-150	0.759807047873547	14
Control	Open field	50	-130	0.778053641262195	11
Control	Open field	50	-110	0.775608731439007	12
Control	Open field	50	130	0.805306973299974	9
Control	Open field	50	150	0.71410152554942	14
Control	Open field	50	170	0.774527927567775	23
Control	Open field	50	190	0.775472758720575	38
Control	Open field	50	210	0.783933915801705	51
Control	Open field	50	230	0.776284873962755	74
Control	Open field	50	250	0.765413052322671	77
Control	Open field	50	270	0.653779711722019	22
Control	Open field	70	-250	0.775388504353678	67
Control	Open field	70	-230	0.794197688133725	82
Control	Open field	70	-210	0.801289301392173	70
Control	Open field	70	-190	0.801452392731514	52
Control	Open field	70	-170	0.799388446843337	32
Control	Open field	70	-150	0.692246811892861	20
Control	Open field	70	-130	0.723548543737595	12
Control	Open field	70	-110	0.802021571886052	10
Control	Open field	70	130	0.701108066187821	8
Control	Open field	70	150	0.646470647481117	14
Control	Open field	70	170	0.688520640174361	24
Control	Open field	70	190	0.757686531568687	51
Control	Open field	70	210	0.792884233993922	68
Control	Open field	70	230	0.779220015067159	78
Control	Open field	70	250	0.74060232326797	74
Control	Open field	70	270	0.679363242539081	10
Control	Open field	90	-250	0.785101668541642	43
Control	Open field	90	-230	0.79121027426348	79
Control	Open field	90	-210	0.787438058944958	79
Control	Open field	90	-190	0.820083203626409	57
Control	Open field	90	-170	0.784133683662666	43
Control	Open field	90	-150	0.782039831425754	25
Control	Open field	90	-130	0.756116611116365	17
Control	Open field	90	-110	0.86597807225395	12
Control	Open field	90	130	0.758119622532833	13
Control	Open field	90	150	0.665755244744192	20
Control	Open field	90	170	0.786550414292831	30
Control	Open field	90	190	0.764154060931582	57
Control	Open field	90	210	0.792310200220611	76
Control	Open field	90	230	0.762044136820612	81
Control	Open field	90	250	0.761482558691985	61
Control	Open field	110	-250	0.846055481363859	10
Control	Open field	110	-230	0.783526650186376	76
Control	Open field	110	-210	0.790962045193841	83
Control	Open field	110	-190	0.811330609636062	69
Control	Open field	110	-170	0.816379719456986	48
Control	Open field	110	-150	0.76079374845844	40
Control	Open field	110	-130	0.837828128199462	22
Control	Open field	110	-110	0.838814331448911	21
Control	Open field	110	-90	0.66474604796522	11
Control	Open field	110	90	0.722639587676403	10
Control	Open field	110	110	0.792939629608327	13
Control	Open field	110	130	0.728190735809193	16
Control	Open field	110	150	0.739572175455219	30
Control	Open field	110	170	0.782160967760092	45
Control	Open field	110	190	0.734004591051161	71
Control	Open field	110	210	0.751189267191109	80
Control	Open field	110	230	0.750899956774909	80
Control	Open field	110	250	0.763003184850647	40
Control	Open field	130	-230	0.795768297872229	50
Control	Open field	130	-210	0.800483383244659	81
Control	Open field	130	-190	0.781887073737306	79
Control	Open field	130	-170	0.796300707972057	64
Control	Open field	130	-150	0.79248472893225	47
Control	Open field	130	-130	0.768097736571617	30
Control	Open field	130	-110	0.822266567518316	20
Control	Open field	130	-90	0.797535324084301	17
Control	Open field	130	-70	0.738017428421471	16
Control	Open field	130	-50	0.694328046444537	9
Control	Open field	130	-30	0.722177834235134	9
Control	Open field	130	30	0.770451537351193	9
Control	Open field	130	50	0.657478074983407	11
Control	Open field	130	70	0.691976494700038	15
Control	Open field	130	90	0.749568678980871	19
Control	Open field	130	110	0.761553395026455	18
Control	Open field	130	130	0.764185136463834	23
Control	Open field	130	150	0.729948756460922	41
Control	Open field	130	170	0.784010892327965	57
Control	Open field	130	190	0.756149830872699	76
Control	Open field	130	210	0.74553270928025	82
Control	Open field	130	230	0.759859216585341	71
Control	Open field	130	250	0.748686596776592	10
Control	Open field	150	-230	0.823323458021059	9
Control	Open field	150	-210	0.81069489982439	73
Control	Open field	150	-190	0.793309601696678	82
Control	Open field	150	-170	0.789838358456897	77
Control	Open field	150	-150	0.79815638777811	60
Control	Open field	150	-130	0.802705526084336	43
Control	Open field	150	-110	0.7873157511067	39
Control	Open field	150	-90	0.760732759307575	22
Control	Open field	150	-70	0.810521998083378	16
Control	Open field	150	-50	0.764454751265854	17
Control	Open field	150	-30	0.686288162310438	10
Control	Open field	150	-10	0.764907375996208	12
Control	Open field	150	10	0.750343994127094	13
Control	Open field	150	30	0.661327212721478	13
Control	Open field	150	50	0.765012798965946	15
Control	Open field	150	70	0.798431687117871	16
Control	Open field	150	90	0.790047035147585	19
Control	Open field	150	110	0.818517414274794	25
Control	Open field	150	130	0.735644966023235	35
Control	Open field	150	150	0.724644707180517	57
Control	Open field	150	170	0.78523089070203	79
Control	Open field	150	190	0.770703437760941	80
Control	Open field	150	210	0.746649396836669	81
Control	Open field	150	230	0.729856616503296	30
Control	Open field	170	-210	0.810069053436851	27
Control	Open field	170	-190	0.811545380009805	74
Control	Open field	170	-170	0.807715642910957	82
Control	Open field	170	-150	0.828227925892086	76
Control	Open field	170	-130	0.804197685814601	59
Control	Open field	170	-110	0.799287407864245	47
Control	Open field	170	-90	0.785253448376382	41
Control	Open field	170	-70	0.838706866982707	23
Control	Open field	170	-50	0.784046002609048	20
Control	Open field	170	-30	0.798434394254105	21
Control	Open field	170	-10	0.756735667853337	21
Control	Open field	170	10	0.733048824329012	21
Control	Open field	170	30	0.781170608547944	23
Control	Open field	170	50	0.752854677622175	25
Control	Open field	170	70	0.746814953796861	35
Control	Open field	170	90	0.795284602320389	33
Control	Open field	170	110	0.797290132254691	35
Control	Open field	170	130	0.754895356341314	64
Control	Open field	170	150	0.758931934724721	75
Control	Open field	170	170	0.752163865197065	80
Control	Open field	170	190	0.741535299624978	79
Control	Open field	170	210	0.723141100704582	55
Control	Open field	190	-190	0.772720291615048	32
Control	Open field	190	-170	0.822712721658979	76
Control	Open field	190	-150	0.840367873925727	81
Control	Open field	190	-130	0.815733096013725	80
Control	Open field	190	-110	0.805663271741036	72
Control	Open field	190	-90	0.801944307696958	61
Control	Open field	190	-70	0.791918573753535	50
Control	Open field	190	-50	0.775348469157717	44
Control	Open field	190	-30	0.788362277546828	41
Control	Open field	190	-10	0.73799561813433	40
Control	Open field	190	10	0.695135563224369	33
Control	Open field	190	30	0.733642491416823	35
Control	Open field	190	50	0.769916931414783	38
Control	Open field	190	70	0.782186776416905	42
Control	Open field	190	90	0.782339173543588	56
Control	Open field	190	110	0.780907710704928	63
Control	Open field	190	130	0.765670755474217	77
Control	Open field	190	150	0.746809319005944	83
Control	Open field	190	170	0.744144462767	81
Control	Open field	190	190	0.721463351399473	62
Control	Open field	210	-170	0.828167706985036	27
Control	Open field	210	-150	0.829616447266186	74
Control	Open field	210	-130	0.851633448503326	81
Control	Open field	210	-110	0.798958059910115	83
Control	Open field	210	-90	0.782954468722856	78
Control	Open field	210	-70	0.812661935626844	72
Control	Open field	210	-50	0.830773589761045	65
Control	Open field	210	-30	0.821352203591778	59
Control	Open field	210	-10	0.818976844310411	63
Control	Open field	210	10	0.806526560691655	62
Control	Open field	210	30	0.77538373551562	61
Control	Open field	210	50	0.764615470175126	64
Control	Open field	210	70	0.749203195658433	66
Control	Open field	210	90	0.765615456694054	74
Control	Open field	210	110	0.76800604636152	82
Control	Open field	210	130	0.720776797612548	84
Control	Open field	210	150	0.701897748093169	82
Control	Open field	210	170	0.756270310782062	51
Control	Open field	230	-150	0.876905726543328	14
Control	Open field	230	-130	0.875602545166244	56
Control	Open field	230	-110	0.83079526852982	77
Control	Open field	230	-90	0.801644026656433	80
Control	Open field	230	-70	0.800544516229819	80
Control	Open field	230	-50	0.813853103976996	79
Control	Open field	230	-30	0.821625232571046	78
Control	Open field	230	-10	0.796350127756265	76
Control	Open field	230	10	0.784325700427794	79
Control	Open field	230	30	0.763477505721054	81
Control	Open field	230	50	0.746944403331659	78
Control	Open field	230	70	0.765019972501164	82
Control	Open field	230	90	0.748066210518852	82
Control	Open field	230	110	0.726185200001902	82
Control	Open field	230	130	0.712289529365261	67
Control	Open field	230	150	0.782400223396651	27
Control	Open field	250	-110	0.869236852814519	23
Control	Open field	250	-90	0.811243237775454	50
Control	Open field	250	-70	0.827767125053432	73
Control	Open field	250	-50	0.781019729779258	78
Control	Open field	250	-30	0.785834199982518	82
Control	Open field	250	-10	0.801336144332965	80
Control	Open field	250	10	0.773191644370046	78
Control	Open field	250	30	0.760457791259305	80
Control	Open field	250	50	0.750151155708031	79
Control	Open field	250	70	0.748630377917136	72
Control	Open field	250	90	0.725192019296478	60
Control	Open field	250	110	0.742646281121597	34
Control	Open field	270	-50	0.754372140197986	8
Control	Open field	270	-30	0.795660150233761	21
Control	Open field	270	-10	0.824005388456163	32
Control	Open field	270	10	0.779254905851832	41
Control	Open field	270	30	0.719301173488123	28
Control	Open field	270	50	0.786951630493316	17
Control	Open field	270	70	0.772977788508956	10
Control	Novel object	-270	-30	0.757745217771059	14
Control	Novel object	-270	-10	0.733720893509068	16
Control	Novel object	-270	10	0.76878102208247	17
Control	Novel object	-270	30	0.723207116607397	14
Control	Novel object	-250	-110	0.673657820328761	10
Control	Novel object	-250	-90	0.720333041342946	29
Control	Novel object	-250	-70	0.744045634131403	43
Control	Novel object	-250	-50	0.702708444794364	51
Control	Novel object	-250	-30	0.727977477709388	58
Control	Novel object	-250	-10	0.712766254723629	61
Control	Novel object	-250	10	0.730173675868902	60
Control	Novel object	-250	30	0.740786495035204	60
Control	Novel object	-250	50	0.745122344133671	54
Control	Novel object	-250	70	0.701347395350149	48
Control	Novel object	-250	90	0.624808742309748	37
Control	Novel object	-250	110	0.553443909486227	18
Control	Novel object	-230	-130	0.778346863141222	32
Control	Novel object	-230	-110	0.724429544051924	55
Control	Novel object	-230	-90	0.732093728742284	59
Control	Novel object	-230	-70	0.711972877505599	63
Control	Novel object	-230	-50	0.720884854121199	65
Control	Novel object	-230	-30	0.728449210862755	65
Control	Novel object	-230	-10	0.720187924305238	64
Control	Novel object	-230	10	0.748599065299275	64
Control	Novel object	-230	30	0.764446994177015	62
Control	Novel object	-230	50	0.734480716045279	65
Control	Novel object	-230	70	0.716504572527876	62
Control	Novel object	-230	90	0.680635799651839	65
Control	Novel object	-230	110	0.680294432475743	61
Control	Novel object	-230	130	0.704360328235199	46
Control	Novel object	-230	150	0.744079839663862	17
Control	Novel object	-210	-170	0.733858482069549	19
Control	Novel object	-210	-150	0.720361743221635	49
Control	Novel object	-210	-130	0.724220711942791	58
Control	Novel object	-210	-110	0.699681593402701	62
Control	Novel object	-210	-90	0.712291163790053	68
Control	Novel object	-210	-70	0.737463371013772	55
Control	Novel object	-210	-50	0.75974560968467	54
Control	Novel object	-210	-30	0.735534730256654	55
Control	Novel object	-210	-10	0.771020574146443	50
Control	Novel object	-210	10	0.783945474795558	46
Control	Novel object	-210	30	0.758662953983817	51
Control	Novel object	-210	50	0.729728214089774	55
Control	Novel object	-210	70	0.742671077899514	58
Control	Novel object	-210	90	0.732891968035592	62
Control	Novel object	-210	110	0.697344357450494	67
Control	Novel object	-210	130	0.695583242960638	63
Control	Novel object	-210	150	0.70676232486506	51
Control	Novel object	-210	170	0.691817296833366	24
Control	Novel object	-190	-190	0.761154469057982	25
Control	Novel object	-190	-170	0.738314400753582	55
Control	Novel object	-190	-150	0.740238242897922	65
Control	Novel object	-190	-130	0.764946332122042	65
Control	Novel object	-190	-110	0.763585779279124	59
Control	Novel object	-190	-90	0.746127296603838	52
Control	Novel object	-190	-70	0.725083377513667	48
Control	Novel object	-190	-50	0.753798919040887	37
Control	Novel object	-190	-30	0.770254698163333	35
Control	Novel object	-190	-10	0.795231130221727	38
Control	Novel object	-190	10	0.794560820954681	36
Control	Novel object	-190	30	0.77611426217659	35
Control	Novel object	-190	50	0.75473424507669	35
Control	Novel object	-190	70	0.730458155142103	44
Control	Novel object	-190	90	0.750793300741606	55
Control	Novel object	-190	110	0.754671030952943	57
Control	Novel object	-190	130	0.698742211412041	59
Control	Novel object	-190	150	0.714741378654443	62
Control	Novel object	-190	170	0.679580116825878	56
Control	Novel object	-190	190	0.705959694021157	27
Control	Novel object	-170	-210	0.719725810693944	16
Control	Novel object	-170	-190	0.752931297065917	56
Control	Novel object	-170	-170	0.725477092776572	67
Control	Novel object	-170	-150	0.763542233409545	64
Control	Novel object	-170	-130	0.768709006859979	56
Control	Novel object	-170	-110	0.786612859441438	51
Control	Novel object	-170	-90	0.733022086353888	36
Control	Novel object	-170	-70	0.684373168017108	29
Control	Novel object	-170	-50	0.721029704269672	31
Control	Novel object	-170	-30	0.669047690549509	26
Control	Novel object	-170	-10	0.69015458702504	23
Control	Novel object	-170	10	0.783488318378141	20
Control	Novel object	-170	30	0.801800641911133	20
Control	Novel object	-170	50	0.802312497937762	25
Control	Novel object	-170	70	0.77307173126533	23
Control	Novel object	-170	90	0.750608517896174	31
Control	Novel object	-170	110	0.753537099832049	41
Control	Novel object	-170	130	0.71878984717121	55
Control	Novel object	-170	150	0.703027308372538	64
Control	Novel object	-170	170	0.68511137458808	63
Control	Novel object	-170	190	0.656391345370014	53
Control	Novel object	-170	210	0.651990941961809	25
Control	Novel object	-150	-230	0.677519318785608	9
Control	Novel object	-150	-210	0.754704401061189	50
Control	Novel object	-150	-190	0.773513739437752	67
Control	Novel object	-150	-170	0.73655405917134	62
Control	Novel object	-150	-150	0.763353500200693	50
Control	Novel object	-150	-130	0.749698753935112	52
Control	Novel object	-150	-110	0.730819675974898	37
Control	Novel object	-150	-90	0.769889301923614	31
Control	Novel object	-150	-70	0.726860394129812	21
Control	Novel object	-150	-50	0.691511422531472	16
Control	Novel object	-150	-30	0.64713164906925	13
Control	Novel object	-150	-10	0.624678668111827	10
Control	Novel object	-150	10	0.726368274971932	8
Control	Novel object	-150	30	0.729104171931168	8
Control	Novel object	-150	50	0.824067962704166	14
Control	Novel object	-150	70	0.803521189785264	13
Control	Novel object	-150	90	0.734659912509679	18
Control	Novel object	-150	110	0.731136862894404	28
Control	Novel object	-150	130	0.762254832970586	34
Control	Novel object	-150	150	0.753172867628338	51
Control	Novel object	-150	170	0.719517651142132	65
Control	Novel object	-150	190	0.691373599900834	61
Control	Novel object	-150	210	0.697269150153492	51
Control	Novel object	-150	230	0.772866672223428	13
Control	Novel object	-130	-230	0.768035223995982	39
Control	Novel object	-130	-210	0.747629689818741	65
Control	Novel object	-130	-190	0.720156527678601	67
Control	Novel object	-130	-170	0.730562272316794	58
Control	Novel object	-130	-150	0.762400988628229	46
Control	Novel object	-130	-130	0.70994592277756	34
Control	Novel object	-130	-110	0.747817120622087	25
Control	Novel object	-130	-90	0.741089338155205	18
Control	Novel object	-130	-70	0.679537693633578	15
Control	Novel object	-130	-50	0.588934694361824	10
Control	Novel object	-130	70	0.759874156703184	10
Control	Novel object	-130	90	0.708691915726426	14
Control	Novel object	-130	110	0.681948089554125	22
Control	Novel object	-130	130	0.754772185810578	26
Control	Novel object	-130	150	0.711703236850714	38
Control	Novel object	-130	170	0.738877487057452	59
Control	Novel object	-130	190	0.699881488167158	63
Control	Novel object	-130	210	0.715525945660319	60
Control	Novel object	-130	230	0.692155132777321	32
Control	Novel object	-110	-250	0.700399129094912	14
Control	Novel object	-110	-230	0.745139537247881	57
Control	Novel object	-110	-210	0.747885454721294	66
Control	Novel object	-110	-190	0.744952414362237	58
Control	Novel object	-110	-170	0.739275658302587	54
Control	Novel object	-110	-150	0.772455662261072	34
Control	Novel object	-110	-130	0.743752366252999	22
Control	Novel object	-110	-110	0.721339380897136	17
Control	Novel object	-110	-90	0.661187289458113	12
Control	Novel object	-110	90	0.74975708969569	8
Control	Novel object	-110	110	0.762043054125915	16
Control	Novel object	-110	130	0.80383450292272	15
Control	Novel object	-110	150	0.739459434690103	25
Control	Novel object	-110	170	0.746367804368322	49
Control	Novel object	-110	190	0.743021494268279	59
Control	Novel object	-110	210	0.727166094711211	64
Control	Novel object	-110	230	0.702655018285869	51
Control	Novel object	-110	250	0.681785527101757	14
Control	Novel object	-90	-250	0.793904189329805	35
Control	Novel object	-90	-230	0.730568200505752	67
Control	Novel object	-90	-210	0.750320051921572	60
Control	Novel object	-90	-190	0.759117045560987	57
Control	Novel object	-90	-170	0.745915642694527	43
Control	Novel object	-90	-150	0.732567014279377	19
Control	Novel object	-90	-130	0.756622741593808	12
Control	Novel object	-90	-110	0.721682816079893	10
Control	Novel object	-90	130	0.708474271593746	12
Control	Novel object	-90	150	0.711389728268054	19
Control	Novel object	-90	170	0.770550572843952	33
Control	Novel object	-90	190	0.785605059669634	55
Control	Novel object	-90	210	0.714086595713342	66
Control	Novel object	-90	230	0.710601927195016	63
Control	Novel object	-90	250	0.594457163016396	33
Control	Novel object	-70	-250	0.744608222531395	44
Control	Novel object	-70	-230	0.741697175435727	68
Control	Novel object	-70	-210	0.75735433919098	61
Control	Novel object	-70	-190	0.744222127406552	51
Control	Novel object	-70	-170	0.762410059317705	30
Control	Novel object	-70	-150	0.744661110746114	17
Control	Novel object	-70	-130	0.79361967008407	10
Control	Novel object	-70	130	0.747618596468862	8
Control	Novel object	-70	150	0.717437244933103	11
Control	Novel object	-70	170	0.739146372282134	24
Control	Novel object	-70	190	0.777433145928386	43
Control	Novel object	-70	210	0.730236857959221	62
Control	Novel object	-70	230	0.697953313058208	64
Control	Novel object	-70	250	0.625711056397767	42
Control	Novel object	-50	-250	0.706897851043064	52
Control	Novel object	-50	-230	0.749022118390844	69
Control	Novel object	-50	-210	0.755176471069586	53
Control	Novel object	-50	-190	0.740334529995903	47
Control	Novel object	-50	-170	0.776420745946487	25
Control	Novel object	-50	-150	0.815037842789881	13
Control	Novel object	-50	-130	0.747185462791356	8
Control	Novel object	-50	150	0.722921290481246	9
Control	Novel object	-50	170	0.755252540634143	21
Control	Novel object	-50	190	0.757384169632262	32
Control	Novel object	-50	210	0.754485640061874	52
Control	Novel object	-50	230	0.733160021163954	65
Control	Novel object	-50	250	0.678636905898265	48
Control	Novel object	-30	-270	0.590445409100562	8
Control	Novel object	-30	-250	0.716632930518507	53
Control	Novel object	-30	-230	0.757875133581549	68
Control	Novel object	-30	-210	0.751012103480636	55
Control	Novel object	-30	-190	0.774505961587126	34
Control	Novel object	-30	-170	0.794235950625092	22
Control	Novel object	-30	-150	0.741954052865316	11
Control	Novel object	-30	150	0.717445017394611	9
Control	Novel object	-30	170	0.767414841339355	14
Control	Novel object	-30	190	0.757136805450638	36
Control	Novel object	-30	210	0.750119518106661	57
Control	Novel object	-30	230	0.721933709437634	66
Control	Novel object	-30	250	0.673999199740598	60
Control	Novel object	-30	270	0.573611039240307	12
Control	Novel object	-10	-270	0.554905272989341	9
Control	Novel object	-10	-250	0.744951911972234	56
Control	Novel object	-10	-230	0.748536781330806	63
Control	Novel object	-10	-210	0.749823093970988	57
Control	Novel object	-10	-190	0.792388915646758	31
Control	Novel object	-10	-170	0.809028292665924	21
Control	Novel object	-10	-150	0.795938069072723	10
Control	Novel object	-10	150	0.721372799245579	8
Control	Novel object	-10	170	0.71643921350689	13
Control	Novel object	-10	190	0.741345641982909	30
Control	Novel object	-10	210	0.734936602469653	57
Control	Novel object	-10	230	0.695802321684652	67
Control	Novel object	-10	250	0.686432931334632	62
Control	Novel object	-10	270	0.628668441852946	18
Control	Novel object	10	-250	0.741792438410105	56
Control	Novel object	10	-230	0.739125086433575	66
Control	Novel object	10	-210	0.757006489832552	54
Control	Novel object	10	-190	0.797991579520206	35
Control	Novel object	10	-170	0.798101923787046	21
Control	Novel object	10	-150	0.770421288883889	11
Control	Novel object	10	150	0.605050086451987	8
Control	Novel object	10	170	0.676237617237165	12
Control	Novel object	10	190	0.744662609428992	34
Control	Novel object	10	210	0.706605613262923	53
Control	Novel object	10	230	0.694649010562441	72
Control	Novel object	10	250	0.664459145859763	67
Control	Novel object	10	270	0.61836768985805	19
Control	Novel object	30	-250	0.723606821651605	53
Control	Novel object	30	-230	0.744638164373599	64
Control	Novel object	30	-210	0.762718113843621	56
Control	Novel object	30	-190	0.785288883129582	40
Control	Novel object	30	-170	0.77732749069653	18
Control	Novel object	30	-150	0.776570908531692	14
Control	Novel object	30	150	0.679717625868603	9
Control	Novel object	30	170	0.748084310597951	16
Control	Novel object	30	190	0.725590427934701	41
Control	Novel object	30	210	0.70016042307048	53
Control	Novel object	30	230	0.688114405432157	70
Control	Novel object	30	250	0.687367577832096	68
Control	Novel object	30	270	0.591092492938526	18
Control	Novel object	50	-250	0.719441856397136	54
Control	Novel object	50	-230	0.714452237742023	69
Control	Novel object	50	-210	0.708998126396198	60
Control	Novel object	50	-190	0.753463474365072	45
Control	Novel object	50	-170	0.723684343590479	24
Control	Novel object	50	-150	0.682236972828727	15
Control	Novel object	50	-130	0.655279151031149	12
Control	Novel object	50	150	0.720160723364659	10
Control	Novel object	50	170	0.75628330225926	23
Control	Novel object	50	190	0.71889983435843	38
Control	Novel object	50	210	0.749666187199979	55
Control	Novel object	50	230	0.733286499473983	71
Control	Novel object	50	250	0.674586754300788	65
Control	Novel object	50	270	0.585918962711232	11
Control	Novel object	70	-250	0.706425284250339	36
Control	Novel object	70	-230	0.704777979827647	68
Control	Novel object	70	-210	0.751442370421617	61
Control	Novel object	70	-190	0.743177459064472	47
Control	Novel object	70	-170	0.780867636773712	36
Control	Novel object	70	-150	0.719295011890911	17
Control	Novel object	70	-130	0.574009642800552	13
Control	Novel object	70	150	0.790353593022625	19
Control	Novel object	70	170	0.73680898391388	29
Control	Novel object	70	190	0.728486110294538	36
Control	Novel object	70	210	0.765512538477199	59
Control	Novel object	70	230	0.698047701969769	72
Control	Novel object	70	250	0.636748009461622	58
Control	Novel object	90	-250	0.674710251580212	18
Control	Novel object	90	-230	0.719686274944297	59
Control	Novel object	90	-210	0.723831286168104	67
Control	Novel object	90	-190	0.763473702017027	54
Control	Novel object	90	-170	0.727207174446567	44
Control	Novel object	90	-150	0.731494242334	31
Control	Novel object	90	-130	0.727132148163772	14
Control	Novel object	90	90	0.732758265957773	8
Control	Novel object	90	130	0.736376155882416	13
Control	Novel object	90	150	0.76462841633283	22
Control	Novel object	90	170	0.72587221555666	31
Control	Novel object	90	190	0.754863599426466	51
Control	Novel object	90	210	0.749947312769126	72
Control	Novel object	90	230	0.672341105213692	75
Control	Novel object	90	250	0.674033649929955	44
Control	Novel object	110	-250	0.697224235211141	9
Control	Novel object	110	-230	0.708625675526172	43
Control	Novel object	110	-210	0.688567025504256	68
Control	Novel object	110	-190	0.750616014476329	66
Control	Novel object	110	-170	0.747356693041195	46
Control	Novel object	110	-150	0.690720051005672	36
Control	Novel object	110	-130	0.721724529932569	28
Control	Novel object	110	-110	0.780150500719519	15
Control	Novel object	110	70	0.728635177874469	8
Control	Novel object	110	90	0.709204205131293	10
Control	Novel object	110	110	0.683729759900355	12
Control	Novel object	110	130	0.670819754028261	19
Control	Novel object	110	150	0.744900487002116	27
Control	Novel object	110	170	0.680136814731076	43
Control	Novel object	110	190	0.715872338272003	59
Control	Novel object	110	210	0.735791386624064	70
Control	Novel object	110	230	0.676705487107031	67
Control	Novel object	110	250	0.602675030512944	21
Control	Novel object	130	-230	0.662171828707755	28
Control	Novel object	130	-210	0.673766763037428	65
Control	Novel object	130	-190	0.699742317945838	70
Control	Novel object	130	-170	0.734450195871613	59
Control	Novel object	130	-150	0.691208800506996	48
Control	Novel object	130	-130	0.722290691485035	34
Control	Novel object	130	-110	0.747126583227435	23
Control	Novel object	130	-90	0.733893752076049	16
Control	Novel object	130	-70	0.750250058772345	9
Control	Novel object	130	70	0.642004748240851	13
Control	Novel object	130	90	0.73458155214264	16
Control	Novel object	130	110	0.681285363506851	24
Control	Novel object	130	130	0.70639043956481	31
Control	Novel object	130	150	0.700022324407745	36
Control	Novel object	130	170	0.699155146385115	54
Control	Novel object	130	190	0.703639688110951	68
Control	Novel object	130	210	0.687020056095579	74
Control	Novel object	130	230	0.657655099072884	53
Control	Novel object	150	-210	0.702432431942028	43
Control	Novel object	150	-190	0.697849827082869	65
Control	Novel object	150	-170	0.709724583586564	68
Control	Novel object	150	-150	0.766922511866017	59
Control	Novel object	150	-130	0.741711263124628	52
Control	Novel object	150	-110	0.705771228432762	36
Control	Novel object	150	-90	0.720899109926424	26
Control	Novel object	150	-70	0.753549490985969	19
Control	Novel object	150	-50	0.744403124794671	12
Control	Novel object	150	-30	0.729751360328979	12
Control	Novel object	150	-10	0.770401435864855	9
Control	Novel object	150	10	0.745203594123177	10
Control	Novel object	150	30	0.674984505935691	10
Control	Novel object	150	50	0.782299106889656	15
Control	Novel object	150	70	0.71480455157228	18
Control	Novel object	150	90	0.726012451420311	29
Control	Novel object	150	110	0.706859042825215	34
Control	Novel object	150	130	0.691773743692775	44
Control	Novel object	150	150	0.705349089150112	54
Control	Novel object	150	170	0.668571680009371	67
Control	Novel object	150	190	0.653405625464811	75
Control	Novel object	150	210	0.690505983277778	67
Control	Novel object	150	230	0.641067231353363	27
Control	Novel object	170	-210	0.750710778733139	15
Control	Novel object	170	-190	0.749205994452731	52
Control	Novel object	170	-170	0.762418688103572	63
Control	Novel object	170	-150	0.748892305125422	67
Control	Novel object	170	-130	0.733948424744307	56
Control	Novel object	170	-110	0.758762701051253	53
Control	Novel object	170	-90	0.716209275781752	41
Control	Novel object	170	-70	0.708807808911615	37
Control	Novel object	170	-50	0.779057895661681	34
Control	Novel object	170	-30	0.805108788724047	24
Control	Novel object	170	-10	0.780763914644242	18
Control	Novel object	170	10	0.745670330492018	22
Control	Novel object	170	30	0.772867469645442	25
Control	Novel object	170	50	0.762455144235152	30
Control	Novel object	170	70	0.751024559149348	31
Control	Novel object	170	90	0.704782989734571	36
Control	Novel object	170	110	0.699292914698775	44
Control	Novel object	170	130	0.708694625091414	54
Control	Novel object	170	150	0.713642481506986	62
Control	Novel object	170	170	0.664663654810055	72
Control	Novel object	170	190	0.670803235056684	72
Control	Novel object	170	210	0.66752533742927	36
Control	Novel object	190	-190	0.700834303033227	18
Control	Novel object	190	-170	0.755176650495508	51
Control	Novel object	190	-150	0.766209979591232	67
Control	Novel object	190	-130	0.762877560203198	69
Control	Novel object	190	-110	0.747342186152752	65
Control	Novel object	190	-90	0.737159825501701	55
Control	Novel object	190	-70	0.760486668677422	47
Control	Novel object	190	-50	0.748829815623352	42
Control	Novel object	190	-30	0.782422545692442	38
Control	Novel object	190	-10	0.814642552718537	31
Control	Novel object	190	10	0.767705818159359	30
Control	Novel object	190	30	0.718931752635422	34
Control	Novel object	190	50	0.739836243257923	43
Control	Novel object	190	70	0.759288164154566	43
Control	Novel object	190	90	0.710865361226612	44
Control	Novel object	190	110	0.750965275847468	53
Control	Novel object	190	130	0.707747757113776	64
Control	Novel object	190	150	0.688628318693012	74
Control	Novel object	190	170	0.657963795408106	68
Control	Novel object	190	190	0.699259216589497	40
Control	Novel object	210	-170	0.662029393336691	13
Control	Novel object	210	-150	0.736234514430213	46
Control	Novel object	210	-130	0.729884600246171	67
Control	Novel object	210	-110	0.729399902166542	70
Control	Novel object	210	-90	0.737533806656843	70
Control	Novel object	210	-70	0.719156162364904	67
Control	Novel object	210	-50	0.706312389097068	56
Control	Novel object	210	-30	0.743377819333419	55
Control	Novel object	210	-10	0.735817293031476	52
Control	Novel object	210	10	0.722910390623394	51
Control	Novel object	210	30	0.710338208633204	57
Control	Novel object	210	50	0.766695195145855	54
Control	Novel object	210	70	0.726091242395415	57
Control	Novel object	210	90	0.708784268828854	61
Control	Novel object	210	110	0.728957756457195	68
Control	Novel object	210	130	0.669687603883582	69
Control	Novel object	210	150	0.65282860914187	66
Control	Novel object	210	170	0.661736011244615	37
Control	Novel object	230	-130	0.751902860598392	28
Control	Novel object	230	-110	0.745445599577522	50
Control	Novel object	230	-90	0.72652089427222	61
Control	Novel object	230	-70	0.727757556789842	68
Control	Novel object	230	-50	0.708460616569718	71
Control	Novel object	230	-30	0.736167110559957	69
Control	Novel object	230	-10	0.709003074480392	67
Control	Novel object	230	10	0.745330040448009	66
Control	Novel object	230	30	0.701906923759707	69
Control	Novel object	230	50	0.737184485934461	66
Control	Novel object	230	70	0.736149308564373	67
Control	Novel object	230	90	0.700841720515979	72
Control	Novel object	230	110	0.675558527858411	70
Control	Novel object	230	130	0.664297141634364	54
Control	Novel object	230	150	0.68909842750527	16
Control	Novel object	250	-90	0.726682435097776	22
Control	Novel object	250	-70	0.746812873997296	47
Control	Novel object	250	-50	0.716617114242427	57
Control	Novel object	250	-30	0.710931217936051	64
Control	Novel object	250	-10	0.699573628795254	65
Control	Novel object	250	10	0.735541504669084	65
Control	Novel object	250	30	0.698353571918329	62
Control	Novel object	250	50	0.707164859531531	64
Control	Novel object	250	70	0.71969686045604	54
Control	Novel object	250	90	0.68795327987072	37
Control	Novel object	250	110	0.614626034003957	16
Control	Novel object	270	-30	0.687702155065742	13
Control	Novel object	270	-10	0.694244302820827	11
Control	Novel object	270	10	0.685145488884895	13
Control	Novel object	270	30	0.58350620141392	18
Control	Novel object	270	50	0.651085083686852	8
Control	Predator model	-270	-50	0.713472383088421	8
Control	Predator model	-270	-30	0.675720479132668	18
Control	Predator model	-270	-10	0.696321004466364	21
Control	Predator model	-270	10	0.630585497619432	19
Control	Predator model	-270	30	0.662124797838013	17
Control	Predator model	-270	50	0.661780146397704	14
Control	Predator model	-250	-110	0.63887756838868	11
Control	Predator model	-250	-90	0.704389527513761	27
Control	Predator model	-250	-70	0.748284847278363	39
Control	Predator model	-250	-50	0.725279695485705	46
Control	Predator model	-250	-30	0.671036643541729	45
Control	Predator model	-250	-10	0.660920142726926	50
Control	Predator model	-250	10	0.674076624905647	45
Control	Predator model	-250	30	0.703122088269809	47
Control	Predator model	-250	50	0.682759896079459	47
Control	Predator model	-250	70	0.629666052960749	41
Control	Predator model	-250	90	0.694748453666029	29
Control	Predator model	-250	110	0.765887803890231	9
Control	Predator model	-230	-150	0.786772387642362	9
Control	Predator model	-230	-130	0.756580154596298	30
Control	Predator model	-230	-110	0.732642670410461	42
Control	Predator model	-230	-90	0.718494430458935	49
Control	Predator model	-230	-70	0.719937512434294	50
Control	Predator model	-230	-50	0.684294838009842	45
Control	Predator model	-230	-30	0.656645757721332	47
Control	Predator model	-230	-10	0.655192364294936	51
Control	Predator model	-230	10	0.678117105031451	47
Control	Predator model	-230	30	0.696422826102525	48
Control	Predator model	-230	50	0.678594286404373	47
Control	Predator model	-230	70	0.645036801997162	53
Control	Predator model	-230	90	0.674602446287816	55
Control	Predator model	-230	110	0.666157128443865	48
Control	Predator model	-230	130	0.671005354119992	33
Control	Predator model	-230	150	0.668352280941237	12
Control	Predator model	-210	-170	0.802608784993708	23
Control	Predator model	-210	-150	0.757980430434722	43
Control	Predator model	-210	-130	0.738517728917912	46
Control	Predator model	-210	-110	0.754561811442225	46
Control	Predator model	-210	-90	0.715538851135188	46
Control	Predator model	-210	-70	0.708115663300989	44
Control	Predator model	-210	-50	0.680380347957463	44
Control	Predator model	-210	-30	0.707748886006257	39
Control	Predator model	-210	-10	0.69904016937988	42
Control	Predator model	-210	10	0.666571801853462	41
Control	Predator model	-210	30	0.65960083051812	47
Control	Predator model	-210	50	0.645581527946744	47
Control	Predator model	-210	70	0.626714516659892	47
Control	Predator model	-210	90	0.647655928943818	55
Control	Predator model	-210	110	0.713284949097294	51
Control	Predator model	-210	130	0.669736539992335	57
Control	Predator model	-210	150	0.692040398943249	45
Control	Predator model	-210	170	0.645441431806585	26
Control	Predator model	-190	-190	0.726842460366765	30
Control	Predator model	-190	-170	0.735046492679635	49
Control	Predator model	-190	-150	0.707184709246992	47
Control	Predator model	-190	-130	0.734317883835922	43
Control	Predator model	-190	-110	0.737514424065692	39
Control	Predator model	-190	-90	0.650225288515321	40
Control	Predator model	-190	-70	0.643534880519855	31
Control	Predator model	-190	-50	0.665673368016714	31
Control	Predator model	-190	-30	0.67986954759243	31
Control	Predator model	-190	-10	0.734711911686137	33
Control	Predator model	-190	10	0.695607959364751	33
Control	Predator model	-190	30	0.661228580440237	37
Control	Predator model	-190	50	0.670796550183686	44
Control	Predator model	-190	70	0.662102654187024	44
Control	Predator model	-190	90	0.640103861916851	48
Control	Predator model	-190	110	0.69202092414992	47
Control	Predator model	-190	130	0.666077987795724	53
Control	Predator model	-190	150	0.662898269742045	50
Control	Predator model	-190	170	0.656540276300355	52
Control	Predator model	-190	190	0.614299909787086	23
Control	Predator model	-170	-210	0.814671423852231	24
Control	Predator model	-170	-190	0.725408836969639	48
Control	Predator model	-170	-170	0.730211283464252	46
Control	Predator model	-170	-150	0.71595115587885	42
Control	Predator model	-170	-130	0.697721163864298	36
Control	Predator model	-170	-110	0.75051006058443	29
Control	Predator model	-170	-90	0.69378802003456	27
Control	Predator model	-170	-70	0.721261255216589	25
Control	Predator model	-170	-50	0.717499625351051	28
Control	Predator model	-170	-30	0.725225149866896	26
Control	Predator model	-170	-10	0.679684932282528	26
Control	Predator model	-170	10	0.753111784713853	29
Control	Predator model	-170	30	0.697407209561049	33
Control	Predator model	-170	50	0.710045487465794	38
Control	Predator model	-170	70	0.673599243343577	41
Control	Predator model	-170	90	0.667545110589957	42
Control	Predator model	-170	110	0.688342425527256	45
Control	Predator model	-170	130	0.654565956888127	50
Control	Predator model	-170	150	0.621928922793493	54
Control	Predator model	-170	170	0.657257135702427	50
Control	Predator model	-170	190	0.64602269452212	50
Control	Predator model	-170	210	0.661721775874355	23
Control	Predator model	-150	-210	0.752473925930251	44
Control	Predator model	-150	-190	0.752309710979835	46
Control	Predator model	-150	-170	0.753544447235633	38
Control	Predator model	-150	-150	0.77696886465655	30
Control	Predator model	-150	-130	0.723096099294459	29
Control	Predator model	-150	-110	0.694130808189526	23
Control	Predator model	-150	-90	0.69689055647399	23
Control	Predator model	-150	-70	0.721433762566831	25
Control	Predator model	-150	-50	0.711779837762895	21
Control	Predator model	-150	-30	0.669655771868285	20
Control	Predator model	-150	-10	0.681094332088922	21
Control	Predator model	-150	10	0.700054365735587	22
Control	Predator model	-150	30	0.691697916489949	30
Control	Predator model	-150	50	0.729087761747725	35
Control	Predator model	-150	70	0.738729701112482	35
Control	Predator model	-150	90	0.707408034323732	44
Control	Predator model	-150	110	0.671396784399672	44
Control	Predator model	-150	130	0.695911369367742	43
Control	Predator model	-150	150	0.676841586200246	47
Control	Predator model	-150	170	0.655894518049624	48
Control	Predator model	-150	190	0.650336627058139	49
Control	Predator model	-150	210	0.663538833735026	48
Control	Predator model	-150	230	0.636421406084241	10
Control	Predator model	-130	-230	0.746202432737991	40
Control	Predator model	-130	-210	0.786182059596526	49
Control	Predator model	-130	-190	0.743365596810607	38
Control	Predator model	-130	-170	0.771583426497353	34
Control	Predator model	-130	-150	0.757647079148534	29
Control	Predator model	-130	-130	0.730344301393177	21
Control	Predator model	-130	-110	0.640502510842717	15
Control	Predator model	-130	-90	0.595388952665519	17
Control	Predator model	-130	-70	0.655783169558158	17
Control	Predator model	-130	-50	0.657057032402694	14
Control	Predator model	-130	-30	0.597381155569567	15
Control	Predator model	-130	-10	0.577554668531347	14
Control	Predator model	-130	10	0.628833783895318	18
Control	Predator model	-130	30	0.604992560874201	16
Control	Predator model	-130	50	0.666499561952256	19
Control	Predator model	-130	70	0.664764387170894	23
Control	Predator model	-130	90	0.676085025889334	33
Control	Predator model	-130	110	0.72914691736337	37
Control	Predator model	-130	130	0.730956056729749	40
Control	Predator model	-130	150	0.689270066188215	41
Control	Predator model	-130	170	0.665143492553853	53
Control	Predator model	-130	190	0.64920325070282	53
Control	Predator model	-130	210	0.651225884431652	49
Control	Predator model	-130	230	0.689450245119182	32
Control	Predator model	-110	-250	0.70576780606142	9
Control	Predator model	-110	-230	0.81047868759242	45
Control	Predator model	-110	-210	0.744537257766346	43
Control	Predator model	-110	-190	0.742012537342456	35
Control	Predator model	-110	-170	0.727487069972419	24
Control	Predator model	-110	-150	0.717120269698286	24
Control	Predator model	-110	-130	0.71694859724004	16
Control	Predator model	-110	-110	0.717660909086346	13
Control	Predator model	-110	-90	0.664351971616591	11
Control	Predator model	-110	-70	0.578693748593947	9
Control	Predator model	-110	-50	0.657399884234738	8
Control	Predator model	-110	-30	0.683365859369626	9
Control	Predator model	-110	-10	0.615835219267043	8
Control	Predator model	-110	10	0.577041358343318	8
Control	Predator model	-110	30	0.665830281588037	9
Control	Predator model	-110	50	0.593963929652837	16
Control	Predator model	-110	70	0.633408169323752	20
Control	Predator model	-110	90	0.652879994831744	24
Control	Predator model	-110	110	0.619992596742166	31
Control	Predator model	-110	130	0.696329754523725	39
Control	Predator model	-110	150	0.70040863874672	43
Control	Predator model	-110	170	0.743217501284195	45
Control	Predator model	-110	190	0.745150772429671	51
Control	Predator model	-110	210	0.72424172183591	56
Control	Predator model	-110	230	0.665689501052449	46
Control	Predator model	-110	250	0.762349479203653	12
Control	Predator model	-90	-250	0.741730797158993	32
Control	Predator model	-90	-230	0.732759083659674	52
Control	Predator model	-90	-210	0.698676168628302	41
Control	Predator model	-90	-190	0.707572025853027	29
Control	Predator model	-90	-170	0.735011202745351	21
Control	Predator model	-90	-150	0.748438002029299	15
Control	Predator model	-90	70	0.622207259125808	12
Control	Predator model	-90	90	0.546193684747702	20
Control	Predator model	-90	110	0.63602440172959	25
Control	Predator model	-90	130	0.687431039060392	34
Control	Predator model	-90	150	0.704773425812976	43
Control	Predator model	-90	170	0.704858960917365	48
Control	Predator model	-90	190	0.7157191611999	52
Control	Predator model	-90	210	0.66137566933445	58
Control	Predator model	-90	230	0.683021986914939	48
Control	Predator model	-90	250	0.647348638122666	21
Control	Predator model	-70	-250	0.779120151788528	48
Control	Predator model	-70	-230	0.752493178656493	52
Control	Predator model	-70	-210	0.72269840075132	37
Control	Predator model	-70	-190	0.66564691014921	24
Control	Predator model	-70	-170	0.707293154386566	15
Control	Predator model	-70	-150	0.839077095734052	8
Control	Predator model	-70	90	0.617209666297221	9
Control	Predator model	-70	110	0.600857180331054	21
Control	Predator model	-70	130	0.638758275744025	29
Control	Predator model	-70	150	0.676271830314986	44
Control	Predator model	-70	170	0.716517435818044	49
Control	Predator model	-70	190	0.722463679113145	55
Control	Predator model	-70	210	0.690707497926448	53
Control	Predator model	-70	230	0.682868140469347	52
Control	Predator model	-70	250	0.672630264757431	30
Control	Predator model	-50	-270	0.698238665324249	8
Control	Predator model	-50	-250	0.784806308196431	51
Control	Predator model	-50	-230	0.752684565659054	39
Control	Predator model	-50	-210	0.742761269402231	31
Control	Predator model	-50	-190	0.69949591257824	14
Control	Predator model	-50	-170	0.738328888125375	15
Control	Predator model	-50	110	0.61349154176031	16
Control	Predator model	-50	130	0.569585314473537	22
Control	Predator model	-50	150	0.61228513617885	34
Control	Predator model	-50	170	0.675378281664427	43
Control	Predator model	-50	190	0.691876956809468	51
Control	Predator model	-50	210	0.676601470400688	56
Control	Predator model	-50	230	0.675892683905311	57
Control	Predator model	-50	250	0.705282835591311	41
Control	Predator model	-30	-270	0.807127004409915	9
Control	Predator model	-30	-250	0.791680693193964	49
Control	Predator model	-30	-230	0.738074379457265	39
Control	Predator model	-30	-210	0.731834786877963	28
Control	Predator model	-30	-190	0.7041704796486	15
Control	Predator model	-30	-170	0.714794521045162	12
Control	Predator model	-30	110	0.565750045076115	13
Control	Predator model	-30	130	0.585193855119345	13
Control	Predator model	-30	150	0.623185949112609	30
Control	Predator model	-30	170	0.685321571203789	44
Control	Predator model	-30	190	0.700963383122545	50
Control	Predator model	-30	210	0.722833873928627	52
Control	Predator model	-30	230	0.69228475380438	54
Control	Predator model	-30	250	0.656922954262538	46
Control	Predator model	-30	270	0.659601858507339	11
Control	Predator model	-10	-270	0.745667317500116	13
Control	Predator model	-10	-250	0.773752124884365	51
Control	Predator model	-10	-230	0.748755294690974	32
Control	Predator model	-10	-210	0.705132519894104	29
Control	Predator model	-10	-190	0.707875542374291	13
Control	Predator model	-10	-170	0.754712297510454	12
Control	Predator model	-10	130	0.608179127582038	12
Control	Predator model	-10	150	0.597726208143086	30
Control	Predator model	-10	170	0.667314531073706	47
Control	Predator model	-10	190	0.691124197733821	42
Control	Predator model	-10	210	0.702687598271923	54
Control	Predator model	-10	230	0.720933535886718	53
Control	Predator model	-10	250	0.673655032874659	48
Control	Predator model	-10	270	0.647821839255926	9
Control	Predator model	10	-270	0.91404144342596	9
Control	Predator model	10	-250	0.771775641125229	50
Control	Predator model	10	-230	0.747080059427524	36
Control	Predator model	10	-210	0.674594633435602	28
Control	Predator model	10	-190	0.679452480541524	12
Control	Predator model	10	-170	0.718089375996554	15
Control	Predator model	10	110	0.621741206118177	10
Control	Predator model	10	130	0.58793764739066	17
Control	Predator model	10	150	0.608650391408426	31
Control	Predator model	10	170	0.652199399345486	50
Control	Predator model	10	190	0.678988897338198	48
Control	Predator model	10	210	0.68961565539113	52
Control	Predator model	10	230	0.687971078617916	58
Control	Predator model	10	250	0.689036010453433	50
Control	Predator model	10	270	0.588920868871053	9
Control	Predator model	30	-250	0.782022767377881	49
Control	Predator model	30	-230	0.683069596330042	36
Control	Predator model	30	-210	0.679726812777809	25
Control	Predator model	30	-190	0.723736804635949	14
Control	Predator model	30	-170	0.76399476220001	14
Control	Predator model	30	110	0.585810307389545	10
Control	Predator model	30	130	0.54611619161914	21
Control	Predator model	30	150	0.626349972638847	35
Control	Predator model	30	170	0.649432393837105	46
Control	Predator model	30	190	0.639866420043741	51
Control	Predator model	30	210	0.668345190554685	57
Control	Predator model	30	230	0.679858433867134	59
Control	Predator model	30	250	0.670495480643399	52
Control	Predator model	30	270	0.535611317705669	13
Control	Predator model	50	-250	0.728275282455287	48
Control	Predator model	50	-230	0.673322648200531	36
Control	Predator model	50	-210	0.713334571410243	24
Control	Predator model	50	-190	0.738629395403602	14
Control	Predator model	50	-170	0.76811061506844	14
Control	Predator model	50	110	0.521159846260643	12
Control	Predator model	50	130	0.574605364227729	24
Control	Predator model	50	150	0.616615334947749	38
Control	Predator model	50	170	0.620766781304285	43
Control	Predator model	50	190	0.610060788118762	51
Control	Predator model	50	210	0.648007524538449	61
Control	Predator model	50	230	0.657158361309546	57
Control	Predator model	50	250	0.679711340438777	48
Control	Predator model	50	270	0.453738142092863	12
Control	Predator model	70	-250	0.747152667017683	47
Control	Predator model	70	-230	0.686981895999215	50
Control	Predator model	70	-210	0.674538819056818	32
Control	Predator model	70	-190	0.677744069421654	21
Control	Predator model	70	-170	0.768696783586749	15
Control	Predator model	70	-150	0.742463197551938	8
Control	Predator model	70	90	0.55755244093681	9
Control	Predator model	70	110	0.568932103708177	16
Control	Predator model	70	130	0.589001530772338	29
Control	Predator model	70	150	0.644163885194588	44
Control	Predator model	70	170	0.642198533586883	48
Control	Predator model	70	190	0.620853015338054	54
Control	Predator model	70	210	0.612122264823278	57
Control	Predator model	70	230	0.640493634867667	57
Control	Predator model	70	250	0.679026783078237	41
Control	Predator model	90	-250	0.815605348875006	30
Control	Predator model	90	-230	0.748804939043175	55
Control	Predator model	90	-210	0.737516311774296	40
Control	Predator model	90	-190	0.740572712874131	24
Control	Predator model	90	-170	0.763619026298398	12
Control	Predator model	90	-150	0.784941383633316	15
Control	Predator model	90	70	0.48042271134667	9
Control	Predator model	90	90	0.508519260049093	17
Control	Predator model	90	110	0.591847693505344	21
Control	Predator model	90	130	0.678671064721067	38
Control	Predator model	90	150	0.680840218939865	40
Control	Predator model	90	170	0.629922838709609	54
Control	Predator model	90	190	0.634920601862905	57
Control	Predator model	90	210	0.643479695940942	60
Control	Predator model	90	230	0.651575577877416	51
Control	Predator model	90	250	0.610069158403593	35
Control	Predator model	110	-250	0.820324447356655	10
Control	Predator model	110	-230	0.742761228732837	48
Control	Predator model	110	-210	0.741709993112943	51
Control	Predator model	110	-190	0.748901033111373	34
Control	Predator model	110	-170	0.743981539002298	24
Control	Predator model	110	-150	0.659441569659171	15
Control	Predator model	110	-130	0.724982924884236	13
Control	Predator model	110	-110	0.688123973476938	9
Control	Predator model	110	50	0.563659877334523	9
Control	Predator model	110	70	0.532788386691433	21
Control	Predator model	110	90	0.55777726589199	22
Control	Predator model	110	110	0.613060026242561	33
Control	Predator model	110	130	0.683411893328855	44
Control	Predator model	110	150	0.641882073980079	53
Control	Predator model	110	170	0.647346806519061	57
Control	Predator model	110	190	0.649157307522838	56
Control	Predator model	110	210	0.631780865570836	59
Control	Predator model	110	230	0.648143820947714	43
Control	Predator model	110	250	0.700135993798504	17
Control	Predator model	130	-230	0.75566348652545	35
Control	Predator model	130	-210	0.787639548341021	53
Control	Predator model	130	-190	0.716256930762143	52
Control	Predator model	130	-170	0.73410638566198	31
Control	Predator model	130	-150	0.700139986550313	22
Control	Predator model	130	-130	0.673535483313339	19
Control	Predator model	130	-110	0.672502341085445	16
Control	Predator model	130	-90	0.613538420098764	12
Control	Predator model	130	-70	0.622984652967539	10
Control	Predator model	130	-50	0.645177632922385	9
Control	Predator model	130	-30	0.597570551059924	10
Control	Predator model	130	-10	0.613527865564307	9
Control	Predator model	130	10	0.60599825134743	8
Control	Predator model	130	30	0.551635060651986	17
Control	Predator model	130	50	0.577476450380673	26
Control	Predator model	130	70	0.602408163643435	31
Control	Predator model	130	90	0.561973278688261	32
Control	Predator model	130	110	0.628536175841851	36
Control	Predator model	130	130	0.660341305032213	50
Control	Predator model	130	150	0.654762580675206	57
Control	Predator model	130	170	0.625588459535707	57
Control	Predator model	130	190	0.635373313265605	57
Control	Predator model	130	210	0.632180579359671	58
Control	Predator model	130	230	0.632273359258402	32
Control	Predator model	150	-210	0.814170147520995	37
Control	Predator model	150	-190	0.724742625034394	55
Control	Predator model	150	-170	0.703229851762727	49
Control	Predator model	150	-150	0.705750402629266	37
Control	Predator model	150	-130	0.674654545841407	28
Control	Predator model	150	-110	0.719714721355945	22
Control	Predator model	150	-90	0.76829911505729	17
Control	Predator model	150	-70	0.684824756102725	13
Control	Predator model	150	-50	0.647388576240082	14
Control	Predator model	150	-30	0.722027271958958	12
Control	Predator model	150	-10	0.660983938351154	19
Control	Predator model	150	10	0.661140542427534	24
Control	Predator model	150	30	0.630966501735416	26
Control	Predator model	150	50	0.685078185629996	30
Control	Predator model	150	70	0.690551583678244	38
Control	Predator model	150	90	0.637304723994373	44
Control	Predator model	150	110	0.638943677401023	43
Control	Predator model	150	130	0.628296349308209	54
Control	Predator model	150	150	0.673744530823789	57
Control	Predator model	150	170	0.641804858989174	60
Control	Predator model	150	190	0.604779622334222	58
Control	Predator model	150	210	0.659071235897456	51
Control	Predator model	150	230	0.625106742478682	15
Control	Predator model	170	-210	0.828084988380492	18
Control	Predator model	170	-190	0.731533195693859	46
Control	Predator model	170	-170	0.751277677523563	54
Control	Predator model	170	-150	0.744798453675308	54
Control	Predator model	170	-130	0.738542273237259	40
Control	Predator model	170	-110	0.682100838549596	28
Control	Predator model	170	-90	0.76714297170072	21
Control	Predator model	170	-70	0.71928284157626	21
Control	Predator model	170	-50	0.691108942432311	25
Control	Predator model	170	-30	0.684498250312665	26
Control	Predator model	170	-10	0.675322400981169	22
Control	Predator model	170	10	0.668961809494573	29
Control	Predator model	170	30	0.580810413692855	34
Control	Predator model	170	50	0.612874780838602	36
Control	Predator model	170	70	0.623401429635714	45
Control	Predator model	170	90	0.609759547923922	49
Control	Predator model	170	110	0.62246642571792	58
Control	Predator model	170	130	0.597401261947774	57
Control	Predator model	170	150	0.663454021335173	60
Control	Predator model	170	170	0.658300454197852	56
Control	Predator model	170	190	0.652919805332799	55
Control	Predator model	170	210	0.702819622265983	24
Control	Predator model	190	-190	0.800077663474117	17
Control	Predator model	190	-170	0.795883321223579	46
Control	Predator model	190	-150	0.781495054536082	51
Control	Predator model	190	-130	0.729656945810445	52
Control	Predator model	190	-110	0.713323260125769	50
Control	Predator model	190	-90	0.729146042254965	40
Control	Predator model	190	-70	0.716339304006919	36
Control	Predator model	190	-50	0.687884111750565	31
Control	Predator model	190	-30	0.677668055956511	33
Control	Predator model	190	-10	0.689735599586058	31
Control	Predator model	190	10	0.643262893620219	34
Control	Predator model	190	30	0.616905062280808	37
Control	Predator model	190	50	0.656708716065113	47
Control	Predator model	190	70	0.66558192783273	50
Control	Predator model	190	90	0.609290838553156	57
Control	Predator model	190	110	0.635159140852418	64
Control	Predator model	190	130	0.669282744853908	65
Control	Predator model	190	150	0.658126049774233	60
Control	Predator model	190	170	0.665790694232482	53
Control	Predator model	190	190	0.663846233116032	42
Control	Predator model	210	-170	0.816317811475727	14
Control	Predator model	210	-150	0.810225731332271	40
Control	Predator model	210	-130	0.735543112486148	50
Control	Predator model	210	-110	0.747517174549638	51
Control	Predator model	210	-90	0.725292098554649	46
Control	Predator model	210	-70	0.716192953262841	44
Control	Predator model	210	-50	0.719515738960414	42
Control	Predator model	210	-30	0.715853162750745	45
Control	Predator model	210	-10	0.711372503897298	46
Control	Predator model	210	10	0.698231577517132	45
Control	Predator model	210	30	0.666999870268421	52
Control	Predator model	210	50	0.653703440727267	50
Control	Predator model	210	70	0.655317501220507	55
Control	Predator model	210	90	0.613508431909085	62
Control	Predator model	210	110	0.633839163877923	63
Control	Predator model	210	130	0.637400006882543	58
Control	Predator model	210	150	0.648950388080672	54
Control	Predator model	210	170	0.637530364334132	30
Control	Predator model	230	-130	0.826834187732668	32
Control	Predator model	230	-110	0.792787813313502	46
Control	Predator model	230	-90	0.762704398997497	52
Control	Predator model	230	-70	0.705705643738028	54
Control	Predator model	230	-50	0.708306474156429	50
Control	Predator model	230	-30	0.716831943675184	50
Control	Predator model	230	-10	0.731899086267505	55
Control	Predator model	230	10	0.676757645788966	59
Control	Predator model	230	30	0.666292113066092	56
Control	Predator model	230	50	0.657463308139873	61
Control	Predator model	230	70	0.646729804758186	59
Control	Predator model	230	90	0.647714723517015	57
Control	Predator model	230	110	0.621455948632049	59
Control	Predator model	230	130	0.662608780655907	45
Control	Predator model	230	150	0.709375734398836	18
Control	Predator model	250	-110	0.841220427389834	10
Control	Predator model	250	-90	0.873962693440558	27
Control	Predator model	250	-70	0.75792689460847	42
Control	Predator model	250	-50	0.748120378147614	48
Control	Predator model	250	-30	0.728504618008278	50
Control	Predator model	250	-10	0.674166109961487	47
Control	Predator model	250	10	0.707781217295449	50
Control	Predator model	250	30	0.673602729751098	55
Control	Predator model	250	50	0.686967359784861	53
Control	Predator model	250	70	0.698246257393348	43
Control	Predator model	250	90	0.706752959607624	37
Control	Predator model	250	110	0.752366231524027	21
Control	Predator model	270	-50	0.796097504555792	8
Control	Predator model	270	-30	0.722491591327144	15
Control	Predator model	270	-10	0.780529234673363	16
Control	Predator model	270	10	0.766937957864281	20
Control	Predator model	270	30	0.692517789976934	15
Control	Predator model	270	50	0.730946638815173	9
Polarization-selected	Open field	-270	-70	0.724257287688969	9
Polarization-selected	Open field	-270	-50	0.762938950620602	37
Polarization-selected	Open field	-270	-30	0.784003159735979	60
Polarization-selected	Open field	-270	-10	0.802608470328998	68
Polarization-selected	Open field	-270	10	0.823637304886159	66
Polarization-selected	Open field	-270	30	0.791148741526478	54
Polarization-selected	Open field	-270	50	0.74614745109018	42
Polarization-selected	Open field	-270	70	0.612799509105155	11
Polarization-selected	Open field	-250	-110	0.856491990359657	49
Polarization-selected	Open field	-250	-90	0.844047054467371	84
Polarization-selected	Open field	-250	-70	0.835554868329652	86
Polarization-selected	Open field	-250	-50	0.825453738506718	88
Polarization-selected	Open field	-250	-30	0.827114393245626	88
Polarization-selected	Open field	-250	-10	0.847513242462493	88
Polarization-selected	Open field	-250	10	0.844273149966012	88
Polarization-selected	Open field	-250	30	0.855391991946603	88
Polarization-selected	Open field	-250	50	0.839482371725797	88
Polarization-selected	Open field	-250	70	0.825999880446262	88
Polarization-selected	Open field	-250	90	0.800048710985191	83
Polarization-selected	Open field	-250	110	0.784728932925872	60
Polarization-selected	Open field	-250	130	0.788934472314214	10
Polarization-selected	Open field	-230	-150	0.827379200219924	34
Polarization-selected	Open field	-230	-130	0.835476091660479	82
Polarization-selected	Open field	-230	-110	0.821418422885854	88
Polarization-selected	Open field	-230	-90	0.833044686187843	88
Polarization-selected	Open field	-230	-70	0.83242741436176	88
Polarization-selected	Open field	-230	-50	0.821884695163761	84
Polarization-selected	Open field	-230	-30	0.820360072347361	76
Polarization-selected	Open field	-230	-10	0.821185020969382	76
Polarization-selected	Open field	-230	10	0.853806482044283	71
Polarization-selected	Open field	-230	30	0.867070740378317	75
Polarization-selected	Open field	-230	50	0.85042480242207	80
Polarization-selected	Open field	-230	70	0.843722643417542	85
Polarization-selected	Open field	-230	90	0.839225009122004	88
Polarization-selected	Open field	-230	110	0.833413354628007	88
Polarization-selected	Open field	-230	130	0.808023846612528	85
Polarization-selected	Open field	-230	150	0.834394835843425	44
Polarization-selected	Open field	-210	-170	0.828004915624419	65
Polarization-selected	Open field	-210	-150	0.841907977981029	88
Polarization-selected	Open field	-210	-130	0.829736188278996	88
Polarization-selected	Open field	-210	-110	0.835129915355308	86
Polarization-selected	Open field	-210	-90	0.830588355425538	73
Polarization-selected	Open field	-210	-70	0.8302528561985	59
Polarization-selected	Open field	-210	-50	0.845832416648211	45
Polarization-selected	Open field	-210	-30	0.829985305823781	46
Polarization-selected	Open field	-210	-10	0.8175285144356	42
Polarization-selected	Open field	-210	10	0.778979692663697	39
Polarization-selected	Open field	-210	30	0.828725409597571	42
Polarization-selected	Open field	-210	50	0.844722048893471	48
Polarization-selected	Open field	-210	70	0.841605497950473	58
Polarization-selected	Open field	-210	90	0.844059586052792	76
Polarization-selected	Open field	-210	110	0.855102688005106	84
Polarization-selected	Open field	-210	130	0.826713222326846	88
Polarization-selected	Open field	-210	150	0.844353499203306	87
Polarization-selected	Open field	-210	170	0.83337303901573	65
Polarization-selected	Open field	-190	-190	0.820124886410738	67
Polarization-selected	Open field	-190	-170	0.848962567250505	87
Polarization-selected	Open field	-190	-150	0.856364224118472	86
Polarization-selected	Open field	-190	-130	0.855390525434265	81
Polarization-selected	Open field	-190	-110	0.829590688852398	64
Polarization-selected	Open field	-190	-90	0.806282172313182	42
Polarization-selected	Open field	-190	-70	0.862167818251459	30
Polarization-selected	Open field	-190	-50	0.828865886194426	22
Polarization-selected	Open field	-190	-30	0.815200769109038	21
Polarization-selected	Open field	-190	-10	0.82156887985061	11
Polarization-selected	Open field	-190	10	0.87363698574725	17
Polarization-selected	Open field	-190	30	0.821013705277259	21
Polarization-selected	Open field	-190	50	0.833387232132472	24
Polarization-selected	Open field	-190	70	0.751800923248577	28
Polarization-selected	Open field	-190	90	0.804387596702171	40
Polarization-selected	Open field	-190	110	0.808486792156642	59
Polarization-selected	Open field	-190	130	0.842353913100759	81
Polarization-selected	Open field	-190	150	0.873134392860835	88
Polarization-selected	Open field	-190	170	0.852872812224945	88
Polarization-selected	Open field	-190	190	0.84420383538658	69
Polarization-selected	Open field	-170	-210	0.830097093948746	51
Polarization-selected	Open field	-170	-190	0.855374956015082	87
Polarization-selected	Open field	-170	-170	0.844437845865651	88
Polarization-selected	Open field	-170	-150	0.87411617806649	75
Polarization-selected	Open field	-170	-130	0.832010430265944	48
Polarization-selected	Open field	-170	-110	0.757370293926438	39
Polarization-selected	Open field	-170	-90	0.721216659014647	24
Polarization-selected	Open field	-170	-70	0.81957262263527	14
Polarization-selected	Open field	-170	-50	0.758410345944711	9
Polarization-selected	Open field	-170	30	0.813832628132499	8
Polarization-selected	Open field	-170	70	0.81872741848937	20
Polarization-selected	Open field	-170	90	0.768793766727128	22
Polarization-selected	Open field	-170	110	0.79870028906122	33
Polarization-selected	Open field	-170	130	0.842987042757252	55
Polarization-selected	Open field	-170	150	0.890048602769912	71
Polarization-selected	Open field	-170	170	0.867366614668925	87
Polarization-selected	Open field	-170	190	0.844493108803587	88
Polarization-selected	Open field	-170	210	0.819901783927458	62
Polarization-selected	Open field	-150	-230	0.857460683860474	22
Polarization-selected	Open field	-150	-210	0.826739764752341	87
Polarization-selected	Open field	-150	-190	0.849243210992545	86
Polarization-selected	Open field	-150	-170	0.825916578622868	82
Polarization-selected	Open field	-150	-150	0.8413268170163	50
Polarization-selected	Open field	-150	-130	0.816832025134677	25
Polarization-selected	Open field	-150	-110	0.850275993129215	15
Polarization-selected	Open field	-150	-90	0.773085347240236	15
Polarization-selected	Open field	-150	-70	0.774440357067475	10
Polarization-selected	Open field	-150	70	0.815569793885515	10
Polarization-selected	Open field	-150	90	0.844970779021454	14
Polarization-selected	Open field	-150	110	0.810991848187086	23
Polarization-selected	Open field	-150	130	0.830275380942464	36
Polarization-selected	Open field	-150	150	0.842629825577348	52
Polarization-selected	Open field	-150	170	0.879617342315594	76
Polarization-selected	Open field	-150	190	0.868645766803352	87
Polarization-selected	Open field	-150	210	0.836222494102071	86
Polarization-selected	Open field	-150	230	0.808440835194387	25
Polarization-selected	Open field	-130	-230	0.834254786680926	74
Polarization-selected	Open field	-130	-210	0.845668690515878	87
Polarization-selected	Open field	-130	-190	0.841252802632985	85
Polarization-selected	Open field	-130	-170	0.806057131614473	52
Polarization-selected	Open field	-130	-150	0.812828865102024	28
Polarization-selected	Open field	-130	-130	0.861246383313819	15
Polarization-selected	Open field	-130	-110	0.811021511418299	9
Polarization-selected	Open field	-130	70	0.855104127991033	8
Polarization-selected	Open field	-130	90	0.827057776086971	9
Polarization-selected	Open field	-130	110	0.827156948523257	17
Polarization-selected	Open field	-130	130	0.859411122067188	25
Polarization-selected	Open field	-130	150	0.818240055157044	32
Polarization-selected	Open field	-130	170	0.83884307563108	53
Polarization-selected	Open field	-130	190	0.857056533902859	80
Polarization-selected	Open field	-130	210	0.853869191091481	88
Polarization-selected	Open field	-130	230	0.848055732336498	78
Polarization-selected	Open field	-110	-250	0.863122917166119	20
Polarization-selected	Open field	-110	-230	0.837892524960469	86
Polarization-selected	Open field	-110	-210	0.855510888116582	87
Polarization-selected	Open field	-110	-190	0.834840140895634	66
Polarization-selected	Open field	-110	-170	0.817307415861214	38
Polarization-selected	Open field	-110	-150	0.800387128260281	21
Polarization-selected	Open field	-110	-130	0.827855666162072	9
Polarization-selected	Open field	-110	-110	0.73778385453901	8
Polarization-selected	Open field	-110	110	0.705717334438873	12
Polarization-selected	Open field	-110	130	0.785869086131738	22
Polarization-selected	Open field	-110	150	0.828519496005465	31
Polarization-selected	Open field	-110	170	0.846115626849767	37
Polarization-selected	Open field	-110	190	0.866297037439131	67
Polarization-selected	Open field	-110	210	0.844549598612335	86
Polarization-selected	Open field	-110	230	0.845281880114814	88
Polarization-selected	Open field	-110	250	0.805257195483767	27
Polarization-selected	Open field	-90	-250	0.85814460654999	60
Polarization-selected	Open field	-90	-230	0.844064964680995	87
Polarization-selected	Open field	-90	-210	0.832502489975649	83
Polarization-selected	Open field	-90	-190	0.820009447013683	50
Polarization-selected	Open field	-90	-170	0.787219459888167	29
Polarization-selected	Open field	-90	-150	0.816722627969695	16
Polarization-selected	Open field	-90	110	0.814116314235859	9
Polarization-selected	Open field	-90	130	0.764009029231248	16
Polarization-selected	Open field	-90	150	0.810670535072551	20
Polarization-selected	Open field	-90	170	0.857323318174806	31
Polarization-selected	Open field	-90	190	0.83280397324146	45
Polarization-selected	Open field	-90	210	0.857993003703183	77
Polarization-selected	Open field	-90	230	0.840215850430397	88
Polarization-selected	Open field	-90	250	0.816136651051087	62
Polarization-selected	Open field	-70	-250	0.874552530470936	78
Polarization-selected	Open field	-70	-230	0.862239416684848	87
Polarization-selected	Open field	-70	-210	0.844694305130978	72
Polarization-selected	Open field	-70	-190	0.846622521534364	42
Polarization-selected	Open field	-70	-170	0.824428648142668	20
Polarization-selected	Open field	-70	-150	0.819546459811427	16
Polarization-selected	Open field	-70	150	0.793773862871929	13
Polarization-selected	Open field	-70	170	0.82898268789117	26
Polarization-selected	Open field	-70	190	0.836954145549888	36
Polarization-selected	Open field	-70	210	0.859447965249223	68
Polarization-selected	Open field	-70	230	0.84129071603486	88
Polarization-selected	Open field	-70	250	0.83725850297398	84
Polarization-selected	Open field	-70	270	0.759199691473388	9
Polarization-selected	Open field	-50	-270	0.905459934323184	9
Polarization-selected	Open field	-50	-250	0.866501212975233	86
Polarization-selected	Open field	-50	-230	0.860286092542069	87
Polarization-selected	Open field	-50	-210	0.854447383473006	63
Polarization-selected	Open field	-50	-190	0.851257237647191	34
Polarization-selected	Open field	-50	-170	0.76702192749596	16
Polarization-selected	Open field	-50	-150	0.793208516449446	14
Polarization-selected	Open field	-50	150	0.746987783018375	13
Polarization-selected	Open field	-50	170	0.863395228329628	21
Polarization-selected	Open field	-50	190	0.784533805088873	35
Polarization-selected	Open field	-50	210	0.815451846751266	57
Polarization-selected	Open field	-50	230	0.834001002579151	87
Polarization-selected	Open field	-50	250	0.828652358423034	84
Polarization-selected	Open field	-50	270	0.786881182526177	18
Polarization-selected	Open field	-30	-270	0.907924358612884	21
Polarization-selected	Open field	-30	-250	0.852085905347576	88
Polarization-selected	Open field	-30	-230	0.861061526385759	84
Polarization-selected	Open field	-30	-210	0.829508162425612	61
Polarization-selected	Open field	-30	-190	0.76766673687662	25
Polarization-selected	Open field	-30	-170	0.773836911620985	16
Polarization-selected	Open field	-30	150	0.867778039137994	10
Polarization-selected	Open field	-30	170	0.781782370814884	22
Polarization-selected	Open field	-30	190	0.809385114432432	36
Polarization-selected	Open field	-30	210	0.806687927625806	54
Polarization-selected	Open field	-30	230	0.850292684220173	82
Polarization-selected	Open field	-30	250	0.820784384583573	87
Polarization-selected	Open field	-30	270	0.819594567407132	37
Polarization-selected	Open field	-10	-270	0.886107433405816	23
Polarization-selected	Open field	-10	-250	0.852092984364852	88
Polarization-selected	Open field	-10	-230	0.851725713885446	83
Polarization-selected	Open field	-10	-210	0.832925351414291	49
Polarization-selected	Open field	-10	-190	0.781451806731261	28
Polarization-selected	Open field	-10	-170	0.796802606709182	16
Polarization-selected	Open field	-10	130	0.805616978016466	8
Polarization-selected	Open field	-10	150	0.819215899852856	12
Polarization-selected	Open field	-10	170	0.780176297062878	21
Polarization-selected	Open field	-10	190	0.813136368658302	33
Polarization-selected	Open field	-10	210	0.827029497526712	51
Polarization-selected	Open field	-10	230	0.820787088379751	83
Polarization-selected	Open field	-10	250	0.813944385899377	88
Polarization-selected	Open field	-10	270	0.788031835262795	45
Polarization-selected	Open field	10	-270	0.88952762384651	21
Polarization-selected	Open field	10	-250	0.873449875768282	88
Polarization-selected	Open field	10	-230	0.867684119244577	82
Polarization-selected	Open field	10	-210	0.836393367429498	46
Polarization-selected	Open field	10	-190	0.76505236384315	32
Polarization-selected	Open field	10	-170	0.851818758224476	11
Polarization-selected	Open field	10	150	0.840133388663162	11
Polarization-selected	Open field	10	170	0.807828400864332	22
Polarization-selected	Open field	10	190	0.815945755315838	27
Polarization-selected	Open field	10	210	0.790666827609862	50
Polarization-selected	Open field	10	230	0.822180881683002	81
Polarization-selected	Open field	10	250	0.825992160608585	88
Polarization-selected	Open field	10	270	0.8429121470867	44
Polarization-selected	Open field	30	-270	0.857683011592575	15
Polarization-selected	Open field	30	-250	0.867219571346661	87
Polarization-selected	Open field	30	-230	0.861406473071841	85
Polarization-selected	Open field	30	-210	0.818931911409495	54
Polarization-selected	Open field	30	-190	0.829310800304113	33
Polarization-selected	Open field	30	-170	0.855049348946064	13
Polarization-selected	Open field	30	-150	0.857332084061534	9
Polarization-selected	Open field	30	150	0.851686670530233	8
Polarization-selected	Open field	30	170	0.786894251814989	15
Polarization-selected	Open field	30	190	0.772371626359924	26
Polarization-selected	Open field	30	210	0.783595455205506	51
Polarization-selected	Open field	30	230	0.82458642481963	79
Polarization-selected	Open field	30	250	0.810681058926233	88
Polarization-selected	Open field	30	270	0.758258445491478	43
Polarization-selected	Open field	50	-250	0.875064163463507	87
Polarization-selected	Open field	50	-230	0.861062438782016	88
Polarization-selected	Open field	50	-210	0.842064166093503	62
Polarization-selected	Open field	50	-190	0.807076458467931	37
Polarization-selected	Open field	50	-170	0.744774963390023	14
Polarization-selected	Open field	50	-150	0.675001623642033	9
Polarization-selected	Open field	50	150	0.761706203790352	10
Polarization-selected	Open field	50	170	0.82472851298629	17
Polarization-selected	Open field	50	190	0.827011666329405	30
Polarization-selected	Open field	50	210	0.788786422439335	53
Polarization-selected	Open field	50	230	0.82877363566109	87
Polarization-selected	Open field	50	250	0.819590083080885	88
Polarization-selected	Open field	50	270	0.740848758088684	34
Polarization-selected	Open field	70	-250	0.865788100636786	79
Polarization-selected	Open field	70	-230	0.868061549705447	87
Polarization-selected	Open field	70	-210	0.850167429235802	72
Polarization-selected	Open field	70	-190	0.862368776365246	42
Polarization-selected	Open field	70	-170	0.835039127218619	21
Polarization-selected	Open field	70	150	0.85415526377301	16
Polarization-selected	Open field	70	170	0.842793299199724	25
Polarization-selected	Open field	70	190	0.800189240570943	31
Polarization-selected	Open field	70	210	0.782818535234922	65
Polarization-selected	Open field	70	230	0.813423532825082	88
Polarization-selected	Open field	70	250	0.80356849297739	86
Polarization-selected	Open field	70	270	0.791328804521369	21
Polarization-selected	Open field	90	-250	0.845347254225801	60
Polarization-selected	Open field	90	-230	0.862292191116238	88
Polarization-selected	Open field	90	-210	0.862024862652815	84
Polarization-selected	Open field	90	-190	0.858721517366431	55
Polarization-selected	Open field	90	-170	0.78367957173981	26
Polarization-selected	Open field	90	-150	0.789933430172068	18
Polarization-selected	Open field	90	-110	0.797158236201338	8
Polarization-selected	Open field	90	-90	0.748756083391805	12
Polarization-selected	Open field	90	130	0.865253004348437	12
Polarization-selected	Open field	90	150	0.840033473545238	19
Polarization-selected	Open field	90	170	0.788121181096872	32
Polarization-selected	Open field	90	190	0.806457187872543	46
Polarization-selected	Open field	90	210	0.806527384636776	79
Polarization-selected	Open field	90	230	0.810145591175787	88
Polarization-selected	Open field	90	250	0.825338898698243	85
Polarization-selected	Open field	110	-250	0.925090505396695	14
Polarization-selected	Open field	110	-230	0.859163030955175	87
Polarization-selected	Open field	110	-210	0.868413528979585	88
Polarization-selected	Open field	110	-190	0.845594794910526	71
Polarization-selected	Open field	110	-170	0.844949178234851	41
Polarization-selected	Open field	110	-150	0.790928685708031	25
Polarization-selected	Open field	110	-130	0.762701756780091	16
Polarization-selected	Open field	110	-90	0.806596777121356	8
Polarization-selected	Open field	110	110	0.789059489964685	11
Polarization-selected	Open field	110	130	0.838073668468657	14
Polarization-selected	Open field	110	150	0.832953071858289	25
Polarization-selected	Open field	110	170	0.780076845892511	38
Polarization-selected	Open field	110	190	0.806316828671072	57
Polarization-selected	Open field	110	210	0.825735093772804	85
Polarization-selected	Open field	110	230	0.81332723104609	88
Polarization-selected	Open field	110	250	0.844112979122149	51
Polarization-selected	Open field	130	-230	0.874180461332166	66
Polarization-selected	Open field	130	-210	0.83381769903788	87
Polarization-selected	Open field	130	-190	0.834338252073821	87
Polarization-selected	Open field	130	-170	0.836844321662148	65
Polarization-selected	Open field	130	-150	0.789764611233037	39
Polarization-selected	Open field	130	-130	0.817147733260875	26
Polarization-selected	Open field	130	-110	0.752044983427405	17
Polarization-selected	Open field	130	-90	0.743405633742789	8
Polarization-selected	Open field	130	-70	0.633108180868254	8
Polarization-selected	Open field	130	70	0.83085782695896	13
Polarization-selected	Open field	130	90	0.849609481399025	12
Polarization-selected	Open field	130	110	0.837144437366192	17
Polarization-selected	Open field	130	130	0.873746289268757	21
Polarization-selected	Open field	130	150	0.819944649098764	30
Polarization-selected	Open field	130	170	0.795875560186208	53
Polarization-selected	Open field	130	190	0.829252432813113	80
Polarization-selected	Open field	130	210	0.81796339340848	88
Polarization-selected	Open field	130	230	0.788709198287277	84
Polarization-selected	Open field	130	250	0.847967661620104	10
Polarization-selected	Open field	150	-230	0.867586689200973	13
Polarization-selected	Open field	150	-210	0.85321071145889	85
Polarization-selected	Open field	150	-190	0.86374134829976	87
Polarization-selected	Open field	150	-170	0.845361562992047	85
Polarization-selected	Open field	150	-150	0.815830984880929	60
Polarization-selected	Open field	150	-130	0.794745019285858	41
Polarization-selected	Open field	150	-110	0.806232408255133	31
Polarization-selected	Open field	150	-90	0.789030310193948	20
Polarization-selected	Open field	150	-70	0.723848547309494	15
Polarization-selected	Open field	150	-50	0.738792252521014	14
Polarization-selected	Open field	150	-10	0.765918315513485	8
Polarization-selected	Open field	150	10	0.822857056445983	8
Polarization-selected	Open field	150	30	0.780125529948979	12
Polarization-selected	Open field	150	50	0.812317094503832	11
Polarization-selected	Open field	150	70	0.783905641476711	18
Polarization-selected	Open field	150	90	0.77688347745392	17
Polarization-selected	Open field	150	110	0.841996165536929	18
Polarization-selected	Open field	150	130	0.847163922947703	29
Polarization-selected	Open field	150	150	0.823272869577432	50
Polarization-selected	Open field	150	170	0.846319383316395	71
Polarization-selected	Open field	150	190	0.827938552612741	87
Polarization-selected	Open field	150	210	0.816873442756014	88
Polarization-selected	Open field	150	230	0.805267671298968	47
Polarization-selected	Open field	170	-210	0.907743035546336	41
Polarization-selected	Open field	170	-190	0.875070805960201	83
Polarization-selected	Open field	170	-170	0.866605335296831	88
Polarization-selected	Open field	170	-150	0.862448888389664	80
Polarization-selected	Open field	170	-130	0.825013352310135	67
Polarization-selected	Open field	170	-110	0.827890178249156	44
Polarization-selected	Open field	170	-90	0.806201051585938	30
Polarization-selected	Open field	170	-70	0.775018323034094	17
Polarization-selected	Open field	170	-50	0.750305834553084	11
Polarization-selected	Open field	170	-30	0.812520896708409	14
Polarization-selected	Open field	170	-10	0.815634077256095	17
Polarization-selected	Open field	170	10	0.845132663635477	17
Polarization-selected	Open field	170	30	0.858697793859266	16
Polarization-selected	Open field	170	50	0.775745097096338	17
Polarization-selected	Open field	170	70	0.728297761597238	25
Polarization-selected	Open field	170	90	0.795191640955253	27
Polarization-selected	Open field	170	110	0.869245364911169	36
Polarization-selected	Open field	170	130	0.825551070721037	60
Polarization-selected	Open field	170	150	0.840859238049358	75
Polarization-selected	Open field	170	170	0.807944264379499	88
Polarization-selected	Open field	170	190	0.794566406552465	88
Polarization-selected	Open field	170	210	0.804812917833471	76
Polarization-selected	Open field	190	-190	0.880894492092883	56
Polarization-selected	Open field	190	-170	0.868671362196792	83
Polarization-selected	Open field	190	-150	0.857134542575762	87
Polarization-selected	Open field	190	-130	0.852953013986589	83
Polarization-selected	Open field	190	-110	0.854038596305836	72
Polarization-selected	Open field	190	-90	0.790575264451049	47
Polarization-selected	Open field	190	-70	0.769530847205138	36
Polarization-selected	Open field	190	-50	0.784271376552903	25
Polarization-selected	Open field	190	-30	0.743560597938892	30
Polarization-selected	Open field	190	-10	0.740357880266432	22
Polarization-selected	Open field	190	10	0.783781953111866	19
Polarization-selected	Open field	190	30	0.771624994994173	25
Polarization-selected	Open field	190	50	0.805129107389167	26
Polarization-selected	Open field	190	70	0.788132359905635	38
Polarization-selected	Open field	190	90	0.84647266915394	46
Polarization-selected	Open field	190	110	0.851316234592987	60
Polarization-selected	Open field	190	130	0.836178223193622	79
Polarization-selected	Open field	190	150	0.804058836038185	88
Polarization-selected	Open field	190	170	0.777358116217512	88
Polarization-selected	Open field	190	190	0.781777437549064	80
Polarization-selected	Open field	190	210	0.899843371451482	9
Polarization-selected	Open field	210	-170	0.894263057291022	38
Polarization-selected	Open field	210	-150	0.849631930540223	85
Polarization-selected	Open field	210	-130	0.857148564834711	87
Polarization-selected	Open field	210	-110	0.85664355251367	86
Polarization-selected	Open field	210	-90	0.848309694191183	81
Polarization-selected	Open field	210	-70	0.836516240745486	74
Polarization-selected	Open field	210	-50	0.796828754896983	58
Polarization-selected	Open field	210	-30	0.799929054365796	53
Polarization-selected	Open field	210	-10	0.806944100672785	45
Polarization-selected	Open field	210	10	0.817093831809356	48
Polarization-selected	Open field	210	30	0.815614287372549	53
Polarization-selected	Open field	210	50	0.793657964737948	61
Polarization-selected	Open field	210	70	0.823857291952194	65
Polarization-selected	Open field	210	90	0.817177691763246	76
Polarization-selected	Open field	210	110	0.820560253243515	86
Polarization-selected	Open field	210	130	0.794728382316886	88
Polarization-selected	Open field	210	150	0.783231104053229	87
Polarization-selected	Open field	210	170	0.780887353618606	75
Polarization-selected	Open field	210	190	0.852368087320052	10
Polarization-selected	Open field	230	-150	0.794687204190582	14
Polarization-selected	Open field	230	-130	0.874663510875123	75
Polarization-selected	Open field	230	-110	0.857630505902542	86
Polarization-selected	Open field	230	-90	0.848775670997362	88
Polarization-selected	Open field	230	-70	0.848792132101281	87
Polarization-selected	Open field	230	-50	0.828700378615763	87
Polarization-selected	Open field	230	-30	0.814418679922847	85
Polarization-selected	Open field	230	-10	0.831697533336131	82
Polarization-selected	Open field	230	10	0.831826656324481	80
Polarization-selected	Open field	230	30	0.850480346102795	83
Polarization-selected	Open field	230	50	0.838975232297766	85
Polarization-selected	Open field	230	70	0.821407519284633	87
Polarization-selected	Open field	230	90	0.813984689243433	88
Polarization-selected	Open field	230	110	0.810181011218199	88
Polarization-selected	Open field	230	130	0.824589324904307	83
Polarization-selected	Open field	230	150	0.809799531895935	51
Polarization-selected	Open field	250	-110	0.861932703444813	25
Polarization-selected	Open field	250	-90	0.85285921789104	74
Polarization-selected	Open field	250	-70	0.844835249782212	83
Polarization-selected	Open field	250	-50	0.85071743295853	86
Polarization-selected	Open field	250	-30	0.830642403448217	87
Polarization-selected	Open field	250	-10	0.836640422893609	86
Polarization-selected	Open field	250	10	0.835785734409847	87
Polarization-selected	Open field	250	30	0.839758626392019	88
Polarization-selected	Open field	250	50	0.825496620419817	86
Polarization-selected	Open field	250	70	0.834073257642229	87
Polarization-selected	Open field	250	90	0.827732176203032	80
Polarization-selected	Open field	250	110	0.84085641721078	53
Polarization-selected	Open field	270	-50	0.831943234422938	22
Polarization-selected	Open field	270	-30	0.858564176528638	44
Polarization-selected	Open field	270	-10	0.845558827345206	51
Polarization-selected	Open field	270	10	0.870114178195992	48
Polarization-selected	Open field	270	30	0.854799171656049	47
Polarization-selected	Open field	270	50	0.818345310062145	35
Polarization-selected	Novel object	-270	-50	0.860762577430688	12
Polarization-selected	Novel object	-270	-30	0.757353483989933	28
Polarization-selected	Novel object	-270	-10	0.720324351647403	32
Polarization-selected	Novel object	-270	10	0.762301802451617	34
Polarization-selected	Novel object	-270	30	0.730198845670671	30
Polarization-selected	Novel object	-270	50	0.763079700183702	18
Polarization-selected	Novel object	-250	-110	0.797788759265364	15
Polarization-selected	Novel object	-250	-90	0.822572966142927	48
Polarization-selected	Novel object	-250	-70	0.808244304149101	60
Polarization-selected	Novel object	-250	-50	0.780964263836906	68
Polarization-selected	Novel object	-250	-30	0.771751254408212	70
Polarization-selected	Novel object	-250	-10	0.757006153869796	71
Polarization-selected	Novel object	-250	10	0.738473400888297	74
Polarization-selected	Novel object	-250	30	0.759982513306431	72
Polarization-selected	Novel object	-250	50	0.776696267542646	73
Polarization-selected	Novel object	-250	70	0.776824635776581	64
Polarization-selected	Novel object	-250	90	0.792633775357383	49
Polarization-selected	Novel object	-250	110	0.776850525081742	25
Polarization-selected	Novel object	-230	-150	0.796691237972191	10
Polarization-selected	Novel object	-230	-130	0.82065524433024	50
Polarization-selected	Novel object	-230	-110	0.800972079401993	66
Polarization-selected	Novel object	-230	-90	0.812168541111631	73
Polarization-selected	Novel object	-230	-70	0.774115472491357	74
Polarization-selected	Novel object	-230	-50	0.803024552920643	66
Polarization-selected	Novel object	-230	-30	0.797282551366179	69
Polarization-selected	Novel object	-230	-10	0.752544605045114	65
Polarization-selected	Novel object	-230	10	0.732917788727483	67
Polarization-selected	Novel object	-230	30	0.75098268153211	71
Polarization-selected	Novel object	-230	50	0.750631341498089	72
Polarization-selected	Novel object	-230	70	0.799919146077302	73
Polarization-selected	Novel object	-230	90	0.77525027107697	75
Polarization-selected	Novel object	-230	110	0.770106058319315	71
Polarization-selected	Novel object	-230	130	0.773301228868166	61
Polarization-selected	Novel object	-230	150	0.784881847215445	23
Polarization-selected	Novel object	-210	-170	0.787772364347991	30
Polarization-selected	Novel object	-210	-150	0.806960922471135	59
Polarization-selected	Novel object	-210	-130	0.748195882954003	73
Polarization-selected	Novel object	-210	-110	0.754104121825932	77
Polarization-selected	Novel object	-210	-90	0.768055868053744	74
Polarization-selected	Novel object	-210	-70	0.811805757077209	66
Polarization-selected	Novel object	-210	-50	0.801988462208277	64
Polarization-selected	Novel object	-210	-30	0.775534107380573	61
Polarization-selected	Novel object	-210	-10	0.79970937091406	55
Polarization-selected	Novel object	-210	10	0.772905773649617	58
Polarization-selected	Novel object	-210	30	0.775930688049683	64
Polarization-selected	Novel object	-210	50	0.801225631834882	63
Polarization-selected	Novel object	-210	70	0.778872365663547	61
Polarization-selected	Novel object	-210	90	0.761222929896427	64
Polarization-selected	Novel object	-210	110	0.74308801910124	72
Polarization-selected	Novel object	-210	130	0.743562126210538	74
Polarization-selected	Novel object	-210	150	0.746525049993437	65
Polarization-selected	Novel object	-210	170	0.768410530596886	38
Polarization-selected	Novel object	-190	-190	0.801533821850282	31
Polarization-selected	Novel object	-190	-170	0.779903304909869	69
Polarization-selected	Novel object	-190	-150	0.784328414495497	74
Polarization-selected	Novel object	-190	-130	0.780094577935727	68
Polarization-selected	Novel object	-190	-110	0.792785643116038	66
Polarization-selected	Novel object	-190	-90	0.786769932592674	66
Polarization-selected	Novel object	-190	-70	0.836979591768201	55
Polarization-selected	Novel object	-190	-50	0.83253159964304	52
Polarization-selected	Novel object	-190	-30	0.79941510753673	44
Polarization-selected	Novel object	-190	-10	0.783369445282921	46
Polarization-selected	Novel object	-190	10	0.754291793272632	43
Polarization-selected	Novel object	-190	30	0.800267443330658	43
Polarization-selected	Novel object	-190	50	0.829756062370664	48
Polarization-selected	Novel object	-190	70	0.804009445430731	51
Polarization-selected	Novel object	-190	90	0.778316569422158	62
Polarization-selected	Novel object	-190	110	0.759214959649432	61
Polarization-selected	Novel object	-190	130	0.772496037716065	72
Polarization-selected	Novel object	-190	150	0.753085879571603	72
Polarization-selected	Novel object	-190	170	0.746288435346756	68
Polarization-selected	Novel object	-190	190	0.769360399405324	35
Polarization-selected	Novel object	-170	-210	0.842002127299578	24
Polarization-selected	Novel object	-170	-190	0.772873965370993	66
Polarization-selected	Novel object	-170	-170	0.793711164040269	70
Polarization-selected	Novel object	-170	-150	0.800943978825105	69
Polarization-selected	Novel object	-170	-130	0.804001166876639	66
Polarization-selected	Novel object	-170	-110	0.833394383411162	60
Polarization-selected	Novel object	-170	-90	0.826077117233915	45
Polarization-selected	Novel object	-170	-70	0.850954344022482	44
Polarization-selected	Novel object	-170	-50	0.838408414555267	33
Polarization-selected	Novel object	-170	-30	0.77721186902028	28
Polarization-selected	Novel object	-170	-10	0.806289925304215	23
Polarization-selected	Novel object	-170	10	0.788500379876785	26
Polarization-selected	Novel object	-170	30	0.757636273417083	25
Polarization-selected	Novel object	-170	50	0.81490752325271	33
Polarization-selected	Novel object	-170	70	0.789616530212438	41
Polarization-selected	Novel object	-170	90	0.80476862741858	45
Polarization-selected	Novel object	-170	110	0.783069376576083	52
Polarization-selected	Novel object	-170	130	0.783347615461497	63
Polarization-selected	Novel object	-170	150	0.775532843596158	72
Polarization-selected	Novel object	-170	170	0.76366310007914	72
Polarization-selected	Novel object	-170	190	0.725152655328104	66
Polarization-selected	Novel object	-170	210	0.735800982000952	33
Polarization-selected	Novel object	-150	-230	0.729342615151968	10
Polarization-selected	Novel object	-150	-210	0.77693021727435	60
Polarization-selected	Novel object	-150	-190	0.766667698389783	71
Polarization-selected	Novel object	-150	-170	0.778033367583378	68
Polarization-selected	Novel object	-150	-150	0.785285031668469	58
Polarization-selected	Novel object	-150	-130	0.787094003023135	51
Polarization-selected	Novel object	-150	-110	0.77724813545947	40
Polarization-selected	Novel object	-150	-90	0.793661311391013	32
Polarization-selected	Novel object	-150	-70	0.784575934999583	26
Polarization-selected	Novel object	-150	-50	0.789137619226945	19
Polarization-selected	Novel object	-150	-30	0.711606493491353	19
Polarization-selected	Novel object	-150	-10	0.709608025331183	17
Polarization-selected	Novel object	-150	10	0.721894546401433	14
Polarization-selected	Novel object	-150	30	0.789414812081193	14
Polarization-selected	Novel object	-150	50	0.76544153141225	23
Polarization-selected	Novel object	-150	70	0.778795267803837	25
Polarization-selected	Novel object	-150	90	0.786190819248293	30
Polarization-selected	Novel object	-150	110	0.800478359570633	41
Polarization-selected	Novel object	-150	130	0.805531048760933	53
Polarization-selected	Novel object	-150	150	0.753359314863428	65
Polarization-selected	Novel object	-150	170	0.782125917949454	68
Polarization-selected	Novel object	-150	190	0.760966443460491	73
Polarization-selected	Novel object	-150	210	0.744424395534477	58
Polarization-selected	Novel object	-150	230	0.73040664381185	17
Polarization-selected	Novel object	-130	-230	0.761149751752102	47
Polarization-selected	Novel object	-130	-210	0.771982894366977	73
Polarization-selected	Novel object	-130	-190	0.787695322146376	74
Polarization-selected	Novel object	-130	-170	0.765940271309366	65
Polarization-selected	Novel object	-130	-150	0.762577659890214	53
Polarization-selected	Novel object	-130	-130	0.804784956536282	42
Polarization-selected	Novel object	-130	-110	0.781176904145343	34
Polarization-selected	Novel object	-130	-90	0.791997132331204	20
Polarization-selected	Novel object	-130	-70	0.824843680687108	15
Polarization-selected	Novel object	-130	-50	0.795123375895342	11
Polarization-selected	Novel object	-130	-30	0.668160979409014	9
Polarization-selected	Novel object	-130	-10	0.73108196754626	12
Polarization-selected	Novel object	-130	10	0.723168004848492	14
Polarization-selected	Novel object	-130	30	0.790434495996341	12
Polarization-selected	Novel object	-130	50	0.680424962183352	12
Polarization-selected	Novel object	-130	70	0.820419136898	19
Polarization-selected	Novel object	-130	90	0.802431385351763	22
Polarization-selected	Novel object	-130	110	0.786867347144047	30
Polarization-selected	Novel object	-130	130	0.787683698994823	39
Polarization-selected	Novel object	-130	150	0.805037747102447	52
Polarization-selected	Novel object	-130	170	0.753035340216593	68
Polarization-selected	Novel object	-130	190	0.770640953599762	70
Polarization-selected	Novel object	-130	210	0.761379062006999	71
Polarization-selected	Novel object	-130	230	0.739521875764824	52
Polarization-selected	Novel object	-110	-250	0.768905950021627	15
Polarization-selected	Novel object	-110	-230	0.769396686437025	66
Polarization-selected	Novel object	-110	-210	0.79352240484246	74
Polarization-selected	Novel object	-110	-190	0.797540228847728	63
Polarization-selected	Novel object	-110	-170	0.772600787534658	57
Polarization-selected	Novel object	-110	-150	0.804889452060778	42
Polarization-selected	Novel object	-110	-130	0.813835108887952	33
Polarization-selected	Novel object	-110	-110	0.782158658579493	22
Polarization-selected	Novel object	-110	-90	0.732713503618333	13
Polarization-selected	Novel object	-110	-70	0.805133294837835	13
Polarization-selected	Novel object	-110	50	0.573564638973024	9
Polarization-selected	Novel object	-110	70	0.738772824803426	8
Polarization-selected	Novel object	-110	90	0.737091320316629	13
Polarization-selected	Novel object	-110	110	0.784033896900893	25
Polarization-selected	Novel object	-110	130	0.8173191905893	26
Polarization-selected	Novel object	-110	150	0.793240431812906	44
Polarization-selected	Novel object	-110	170	0.78179163256142	57
Polarization-selected	Novel object	-110	190	0.796253783150511	67
Polarization-selected	Novel object	-110	210	0.737562636668121	74
Polarization-selected	Novel object	-110	230	0.735254956646924	70
Polarization-selected	Novel object	-110	250	0.730983916710347	17
Polarization-selected	Novel object	-90	-250	0.753798670647443	37
Polarization-selected	Novel object	-90	-230	0.768241817616737	73
Polarization-selected	Novel object	-90	-210	0.781491885216309	67
Polarization-selected	Novel object	-90	-190	0.77088192637484	57
Polarization-selected	Novel object	-90	-170	0.802096755054079	44
Polarization-selected	Novel object	-90	-150	0.785778528074363	33
Polarization-selected	Novel object	-90	-130	0.773322553840538	24
Polarization-selected	Novel object	-90	-110	0.735295067577667	14
Polarization-selected	Novel object	-90	-90	0.717308802477076	9
Polarization-selected	Novel object	-90	-70	0.713379406914313	8
Polarization-selected	Novel object	-90	-50	0.671954048426681	8
Polarization-selected	Novel object	-90	110	0.701119906990913	15
Polarization-selected	Novel object	-90	130	0.772158538298056	24
Polarization-selected	Novel object	-90	150	0.807124942446712	36
Polarization-selected	Novel object	-90	170	0.780306545181912	50
Polarization-selected	Novel object	-90	190	0.755365924300428	59
Polarization-selected	Novel object	-90	210	0.734556079710471	75
Polarization-selected	Novel object	-90	230	0.696934500430109	76
Polarization-selected	Novel object	-90	250	0.697096296987953	39
Polarization-selected	Novel object	-70	-250	0.738764414951894	53
Polarization-selected	Novel object	-70	-230	0.765555095067818	74
Polarization-selected	Novel object	-70	-210	0.756841165267124	66
Polarization-selected	Novel object	-70	-190	0.76299831776268	58
Polarization-selected	Novel object	-70	-170	0.771939678848946	43
Polarization-selected	Novel object	-70	-150	0.784564962979563	29
Polarization-selected	Novel object	-70	-130	0.733921790732545	17
Polarization-selected	Novel object	-70	-110	0.768165356378669	9
Polarization-selected	Novel object	-70	-90	0.68925420839125	8
Polarization-selected	Novel object	-70	130	0.875607631262896	9
Polarization-selected	Novel object	-70	150	0.739708740916567	24
Polarization-selected	Novel object	-70	170	0.779246829499531	47
Polarization-selected	Novel object	-70	190	0.769949295877646	57
Polarization-selected	Novel object	-70	210	0.747704204237147	77
Polarization-selected	Novel object	-70	230	0.711946810084745	79
Polarization-selected	Novel object	-70	250	0.678203838298796	58
Polarization-selected	Novel object	-50	-250	0.771294234282329	65
[truncated: 797 more rows]

## Sheet: Fig2
line	treatment	speed	polarization	density	ndensity	count
Control	Open field	0.0179518340118039	0.000401478359992269	0.000534111379502495	0.000256422272239382	218.801931281474
Control	Open field	0.136190945486547	0.000401478359992269	0.00092953688586313	0.00044626265148172	380.790362515146
Control	Open field	0.254430056961291	0.000401478359992269	0.000326005508013466	0.000156512436048887	133.550112390764
Control	Open field	0.372669168436035	0.000401478359992269	0.000106784497548704	5.12663173866184e-05	43.7449101278121
Control	Open field	0.490908279910778	0.000401478359992269	0.000526745760304996	0.0002528861019132	215.784561183503
Control	Open field	0.609147391385522	0.000401478359992269	0.00112162359061279	0.000538481823716475	459.479833636073
Control	Open field	0.727386502860265	0.000401478359992269	0.00130493995847309	0.000626490432762015	534.576483628253
Control	Open field	0.845625614335009	0.000401478359992269	0.00198128454006802	0.000951197640069428	811.645099546105
Control	Open field	0.963864725809752	0.000401478359992269	0.00355151236524696	0.00170505049233581	1454.89834949761
Control	Open field	1.0821038372845	0.000401478359992269	0.00573011508976527	0.0027509788929781	2347.37602721288
Control	Open field	1.20034294875924	0.000401478359992269	0.00700510410127346	0.0033630901341123	2869.68292571128
Control	Open field	1.31858206023398	0.000401478359992269	0.00780679079702922	0.00374797301067871	3198.0986907478
Control	Open field	1.43682117170873	0.000401478359992269	0.0103045740593003	0.00494713723794088	4221.33059083671
Control	Open field	1.55506028318347	0.000401478359992269	0.00909037973671159	0.00436421300324595	3723.92860142232
Control	Open field	1.67329939465821	0.000401478359992269	0.0100587110301986	0.00482910051563655	4120.61132578702
Control	Open field	1.79153850613296	0.000401478359992269	0.0082027135213773	0.00393805209999358	3360.29081031334
Control	Open field	1.9097776176077	0.000401478359992269	0.00817484689137304	0.00392467357098339	3348.87507813231
Control	Open field	2.02801672908244	0.000401478359992269	0.00728400609984335	0.00349698858104674	2983.93680283743
Control	Open field	2.14625584055719	0.000401478359992269	0.00641442541494383	0.00307951038515976	2627.70785778423
Control	Open field	2.26449495203193	0.000401478359992269	0.00715676319906114	0.003435900360505	2931.81098507459
Control	Open field	2.38273406350667	0.000401478359992269	0.00645320494267113	0.00309812810235849	2643.59412399489
Control	Open field	2.50097317498142	0.000401478359992269	0.00402407278925771	0.00193192268106939	1648.48556255616
Control	Open field	2.61921228645616	0.000401478359992269	0.00364567409716149	0.00175025672867927	1493.47226794679
Control	Open field	2.73745139793091	0.000401478359992269	0.00297375461374973	0.00142767397288994	1218.21642005026
Control	Open field	2.85569050940565	0.000401478359992269	0.00284963334577314	0.00136808442136711	1167.36939789604
Control	Open field	2.97392962088039	0.000401478359992269	0.00277124883062067	0.00133045269087955	1135.25871095674
Control	Open field	3.09216873235514	0.000401478359992269	0.0015965959073958	0.000766511941392958	654.055093040133
Control	Open field	3.21040784382988	0.000401478359992269	0.00107192588217369	0.000514622382011797	439.120869187745
Control	Open field	3.32864695530462	0.000401478359992269	0.00149226347099497	0.000716422837440351	611.314684473917
Control	Open field	3.44688606677937	0.000401478359992269	0.00103726510345074	0.000497982040729416	424.921873219216
Control	Open field	3.56512517825411	0.000401478359992269	0.00099266640011274	0.000476570587448806	406.651746804585
Control	Open field	3.68336428972885	0.000401478359992269	0.000719342750079528	0.000345350257592586	294.683073626579
Control	Open field	3.8016034012036	0.000401478359992269	0.000730340242016443	0.000350630058734484	299.188262183488
Control	Open field	3.91984251267834	0.000401478359992269	0.000705238548698568	0.000338578952009102	288.905202905661
Control	Open field	4.03808162415308	0.000401478359992269	0.000744898843225521	0.000357619517761057	305.152280520394
Control	Open field	4.15632073562783	0.000401478359992269	0.000213038313169549	0.000102277858951188	87.2724232197846
Control	Open field	4.27455984710257	0.000401478359992269	4.73552381941339e-05	2.27348419190912e-05	19.3993574576561
Control	Open field	4.39279895857731	0.000401478359992269	3.20632074602493e-05	1.53932696957291e-05	13.1348853153359
Control	Open field	4.51103807005206	0.000401478359992269	3.97805879676692e-05	1.90983175965842e-05	16.2963565444835
Control	Open field	4.6292771815268	0.000401478359992269	8.78753728145307e-05	4.21882094928844e-05	35.9986737257094
Control	Open field	4.74751629300155	0.000401478359992269	0.000121270540060105	5.82209416074869e-05	49.6792043588623
Control	Open field	4.86575540447629	0.000401478359992269	0.000137045716057147	6.5794467709675e-05	56.1415998571068
Control	Open field	4.98399451595103	0.000401478359992269	0.000163965706239211	7.87185230959813e-05	67.1695353551304
Control	Open field	5.10223362742578	0.000401478359992269	0.000143817947683993	6.90457577748759e-05	58.915885176434
Control	Open field	5.22047273890052	0.000401478359992269	1.85063129286846e-05	8.88472141590871e-06	7.58122212911324
Control	Open field	5.33871185037526	0.000401478359992269	2.06049012750558e-06	9.89223560288002e-07	0.844092143673425
Control	Open field	5.45695096185001	0.000401478359992269	2.11155309182354e-07	1.01373844957923e-07	0.0865010393384063
Control	Open field	5.57519007332475	0.000401478359992269	5.39372178170238e-08	2.58947936361036e-08	0.0220957049020507
Control	Open field	5.69342918479949	0.000401478359992269	6.71195963820298e-08	3.2223540026617e-08	0.0274959453754768
Control	Open field	5.81166829627424	0.000401478359992269	8.51179623836003e-09	4.08644004984864e-09	0.00348690839982162
Control	Open field	5.92990740774898	0.000401478359992269	1.89546578919548e-07	9.09996797054289e-08	0.0776488933338664
Control	Open field	0.0179518340118039	0.0104981104250484	0.00098816733025014	0.000474410622764649	404.808675840951
Control	Open field	0.136190945486547	0.0104981104250484	0.00171294400974506	0.000822369663059416	701.717791256124
Control	Open field	0.254430056961291	0.0104981104250484	0.000563760851950439	0.00027065672854863	230.948015566609
Control	Open field	0.372669168436035	0.0104981104250484	0.000222672384075829	0.00010690309340136	91.219078170968
Control	Open field	0.490908279910778	0.0104981104250484	0.000914414858787815	0.000439002696550354	374.595533391581
Control	Open field	0.609147391385522	0.0104981104250484	0.00183877695874689	0.000882780977897318	753.266013812417
Control	Open field	0.727386502860265	0.0104981104250484	0.00246157525661612	0.0011817810756582	1008.39907332434
Control	Open field	0.845625614335009	0.0104981104250484	0.00412906888146309	0.00198233040045675	1691.49784170465
Control	Open field	0.963864725809752	0.0104981104250484	0.00703740754139182	0.00337859873743772	2882.91622377641
Control	Open field	1.0821038372845	0.0104981104250484	0.010568105557205	0.00507365643991393	4329.28785014237
Control	Open field	1.20034294875924	0.0104981104250484	0.01281865995929	0.00615412822113402	5251.24096428291
Control	Open field	1.31858206023398	0.0104981104250484	0.0142768543158812	0.00685419477023476	5848.59903162662
Control	Open field	1.43682117170873	0.0104981104250484	0.018197805842087	0.00873660982124281	7454.84035004599
Control	Open field	1.55506028318347	0.0104981104250484	0.0162088257966661	0.00778171763534579	6640.04274055905
Control	Open field	1.67329939465821	0.0104981104250484	0.0168499278824179	0.00808950522399259	6902.67405659981
Control	Open field	1.79153850613296	0.0104981104250484	0.0145101396471347	0.00696619304815176	5944.16576728663
Control	Open field	1.9097776176077	0.0104981104250484	0.0143681613346061	0.0068980304833676	5886.00349968941
Control	Open field	2.02801672908244	0.0104981104250484	0.0128809540240926	0.00618403506501851	5276.76010169368
Control	Open field	2.14625584055719	0.0104981104250484	0.0110868006436602	0.00532267748266371	4541.77440447925
Control	Open field	2.26449495203193	0.0104981104250484	0.0117395825550056	0.00563607245496309	4809.19043115339
Control	Open field	2.38273406350667	0.0104981104250484	0.0104693752174817	0.0050262568543174	4288.84237409269
Control	Open field	2.50097317498142	0.0104981104250484	0.00717879903411166	0.00344647957508681	2940.83809711805
Control	Open field	2.61921228645616	0.0104981104250484	0.00642077469833636	0.00308255862142111	2630.30887982168
Control	Open field	2.73745139793091	0.0104981104250484	0.00542241670282855	0.00260325554805293	2221.32553681393
Control	Open field	2.85569050940565	0.0104981104250484	0.00503709024689034	0.00241826363592093	2063.47424218011
Control	Open field	2.97392962088039	0.0104981104250484	0.00459652775089111	0.00220675337678209	1882.99517231905
Control	Open field	3.09216873235514	0.0104981104250484	0.00300538665502504	0.00144286024341452	1231.17467555094
Control	Open field	3.21040784382988	0.0104981104250484	0.00200213073482641	0.000961205718595052	820.184868306047
Control	Open field	3.32864695530462	0.0104981104250484	0.00222544806462016	0.00106841844487975	911.668152360037
Control	Open field	3.44688606677937	0.0104981104250484	0.00155281477101665	0.000745492994966426	636.119887835596
Control	Open field	3.56512517825411	0.0104981104250484	0.0014930811170129	0.00071681538225001	611.649638071035
Control	Open field	3.68336428972885	0.0104981104250484	0.00110647191969469	0.000531207637031552	453.272860734448
Control	Open field	3.8016034012036	0.0104981104250484	0.00100435671321625	0.000482183006064535	411.440753709317
Control	Open field	3.91984251267834	0.0104981104250484	0.00103554637510982	0.000497156894058789	424.217785841989
Control	Open field	4.03808162415308	0.0104981104250484	0.00102618885129051	0.000492664427482777	420.384420064264
Control	Open field	4.15632073562783	0.0104981104250484	0.000361030814375693	0.000173327783910691	147.898439293889
Control	Open field	4.27455984710257	0.0104981104250484	0.000140962220548352	6.76747477774877e-05	57.7460194209558
Control	Open field	4.39279895857731	0.0104981104250484	0.000106995236294355	5.13674912430133e-05	43.8312405194005
Control	Open field	4.51103807005206	0.0104981104250484	0.000122945617883852	5.90251320408438e-05	50.3654100398271
Control	Open field	4.6292771815268	0.0104981104250484	0.000219442193663289	0.000105352306810516	89.8958112873282
Control	Open field	4.74751629300155	0.0104981104250484	0.000289395186422578	0.000138936136029789	118.552474489128
Control	Open field	4.86575540447629	0.0104981104250484	0.000247270438313725	0.000118712407343003	101.295818677847
Control	Open field	4.98399451595103	0.0104981104250484	0.000282218468300206	0.000135490655482503	115.612488849989
Control	Open field	5.10223362742578	0.0104981104250484	0.000249869907684491	0.000119960390194986	102.360706902398
Control	Open field	5.22047273890052	0.0104981104250484	3.66951824152816e-05	1.76170409698623e-05	15.0324016475146
Control	Open field	5.33871185037526	0.0104981104250484	9.02470186858077e-06	4.33268162453308e-06	3.69702326867532
Control	Open field	5.45695096185001	0.0104981104250484	1.00968697589627e-06	4.8474201926009e-07	0.413624327797763
Control	Open field	5.57519007332475	0.0104981104250484	4.40872955591606e-07	2.11659308114711e-07	0.180606251495835
Control	Open field	5.69342918479949	0.0104981104250484	5.57443232348506e-07	2.67623693800371e-07	0.22835996479096
Control	Open field	5.81166829627424	0.0104981104250484	7.25081176847764e-08	3.48105226850798e-08	0.0297033854582748
Control	Open field	5.92990740774898	0.0104981104250484	8.4119873889266e-07	4.038522681031e-07	0.344602110579811
Control	Open field	0.0179518340118039	0.0205947424901045	0.00157287122124501	0.000755121923946374	644.336133010344
Control	Open field	0.136190945486547	0.0205947424901045	0.00277919944696918	0.00133426971329852	1138.51572864761
Control	Open field	0.254430056961291	0.0205947424901045	0.0008446325803784	0.000405500825819851	346.008804347494
Control	Open field	0.372669168436035	0.0205947424901045	0.000386086087040971	0.000185356604480649	158.162482072856
Control	Open field	0.490908279910778	0.0205947424901045	0.00127340838028363	0.000611352393699513	521.659383433471
Control	Open field	0.609147391385522	0.0205947424901045	0.0024222002592304	0.00116287747860608	992.268869395288
Control	Open field	0.727386502860265	0.0205947424901045	0.00386428044549053	0.00185520775334513	1583.02567017787
Control	Open field	0.845625614335009	0.0205947424901045	0.00708229741318372	0.0034001499781848	2901.30562909519
Control	Open field	0.963864725809752	0.0205947424901045	0.0118629444481316	0.00569529743716171	4859.7263708438
Control	Open field	1.0821038372845	0.0205947424901045	0.0168038659500068	0.00806739128703883	6883.80450961599
Control	Open field	1.20034294875924	0.0205947424901045	0.0200866995871074	0.009643451436503	8228.63700605607
Control	Open field	1.31858206023398	0.0205947424901045	0.0226353074074128	0.0108670160962534	9272.68949129109
Control	Open field	1.43682117170873	0.0205947424901045	0.0279930959483936	0.0134392442205373	11467.5397138351
Control	Open field	1.55506028318347	0.0205947424901045	0.0254344108064313	0.0122108415254697	10419.3589933194
Control	Open field	1.67329939465821	0.0205947424901045	0.0247833620644236	0.0118982786328392	10152.6529698635
Control	Open field	1.79153850613296	0.0205947424901045	0.0223646936597698	0.0107370967671905	9161.83094588668
Control	Open field	1.9097776176077	0.0205947424901045	0.0221737194128153	0.01064541167636	9083.59719977627
Control	Open field	2.02801672908244	0.0205947424901045	0.0200480125069893	0.00962487810260505	8212.78861156321
Control	Open field	2.14625584055719	0.0205947424901045	0.0170353739003176	0.0081785362596763	6978.64313050849
Control	Open field	2.26449495203193	0.0205947424901045	0.0169787376965582	0.00815134570613948	6955.44176982124
Control	Open field	2.38273406350667	0.0205947424901045	0.015083046396961	0.00724124064348399	6178.86045479347
Control	Open field	2.50097317498142	0.0205947424901045	0.0113713859096665	0.00545930441733631	4658.35646621032
Control	Open field	2.61921228645616	0.0205947424901045	0.0101396434189561	0.00486795545829344	4153.76576443587
Control	Open field	2.73745139793091	0.0205947424901045	0.00869618743180819	0.00417496467339991	3562.44535856482
Control	Open field	2.85569050940565	0.0205947424901045	0.00792976930885957	0.00380701393481991	3248.47757599018
Control	Open field	2.97392962088039	0.0205947424901045	0.00683063072413546	0.0032793269687353	2798.20885992643
Control	Open field	3.09216873235514	0.0205947424901045	0.00487858240570213	0.0023421653868196	1998.54055399031
Control	Open field	3.21040784382988	0.0205947424901045	0.00328719866406125	0.00157815576130579	1346.62065592468
Control	Open field	3.32864695530462	0.0205947424901045	0.0029374538227575	0.00141024627584483	1203.34558321555
Control	Open field	3.44688606677937	0.0205947424901045	0.00212598177734471	0.00102066553720319	870.921190979924
Control	Open field	3.56512517825411	0.0205947424901045	0.00189913822246229	0.000911759900629801	777.993367661011
Control	Open field	3.68336428972885	0.0205947424901045	0.00142045846547191	0.000681949872847205	581.899333131359
Control	Open field	3.8016034012036	0.0205947424901045	0.00115676851444997	0.000555354598897568	473.877162555516
Control	Open field	3.91984251267834	0.0205947424901045	0.00127445699014503	0.000611855822260805	522.088952754852
Control	Open field	4.03808162415308	0.0205947424901045	0.00121886119122723	0.000585164758125931	499.313800153381
Control	Open field	4.15632073562783	0.0205947424901045	0.000549698058812622	0.000263905302705971	225.187107980944
Control	Open field	4.27455984710257	0.0205947424901045	0.000339907042522008	0.000163186443012781	139.244959411396
Control	Open field	4.39279895857731	0.0205947424901045	0.000279974183911495	0.000134413193880691	114.693104284448
Control	Open field	4.51103807005206	0.0205947424901045	0.000298239686967091	0.000143182304550967	122.17567720419
Control	Open field	4.6292771815268	0.0205947424901045	0.000449666603382154	0.000215881062666777	184.20862207512
Control	Open field	4.74751629300155	0.0205947424901045	0.00056630505890507	0.000271878180390682	231.990265210816
Control	Open field	4.86575540447629	0.0205947424901045	0.000376228091389255	0.000180623865689175	154.124095006157
Control	Open field	4.98399451595103	0.0205947424901045	0.000403069701916792	0.000193510291678538	165.119921808425
Control	Open field	5.10223362742578	0.0205947424901045	0.000354857377062816	0.000170363969837361	145.369453658045
Control	Open field	5.22047273890052	0.0205947424901045	6.57715373575061e-05	3.15763485016898e-05	26.9437049077265
Control	Open field	5.33871185037526	0.0205947424901045	3.07071016507434e-05	1.47422149786504e-05	12.5793484338369
Control	Open field	5.45695096185001	0.0205947424901045	3.84423431013008e-06	1.84558377644441e-06	1.57481365055065
Control	Open field	5.57519007332475	0.0205947424901045	2.76024739007749e-06	1.32517099404579e-06	1.13075190482958
Control	Open field	5.69342918479949	0.0205947424901045	3.53606146470038e-06	1.69763264808394e-06	1.4485687953833
Control	Open field	5.81166829627424	0.0205947424901045	4.97134060708534e-07	2.38669780024557e-07	0.203653950773615
Control	Open field	5.92990740774898	0.0205947424901045	2.82749896433099e-06	1.35745789551159e-06	1.15830191573198
Control	Open field	0.0179518340118039	0.0306913745551606	0.0022737886862035	0.0010916263608755	931.471178035381
Control	Open field	0.136190945486547	0.0306913745551606	0.00415297702064901	0.00199380849212516	1701.29195437099
Control	Open field	0.254430056961291	0.0306913745551606	0.00117281741587201	0.00056305953821831	480.451691316462
Control	Open field	0.372669168436035	0.0306913745551606	0.000567748872295069	0.000272571342761605	232.581732028909
Control	Open field	0.490908279910778	0.0306913745551606	0.00148388820685979	0.000712401945277093	607.883707269355
Control	Open field	0.609147391385522	0.0306913745551606	0.00267904968211387	0.00128618867392362	1097.48877657604
Control	Open field	0.727386502860265	0.0306913745551606	0.00515818581640883	0.00247640057567866	2113.08176880677
Control	Open field	0.845625614335009	0.0306913745551606	0.010200269491306	0.00489706151337021	4178.60159873047
Control	Open field	0.963864725809752	0.0306913745551606	0.017313776566052	0.00831219498121792	7092.69245294261
Control	Open field	1.0821038372845	0.0306913745551606	0.0237338424807664	0.0113944133217279	9722.71097530084
Control	Open field	1.20034294875924	0.0306913745551606	0.0279395457223502	0.013413535218318	11445.6025424351
Control	Open field	1.31858206023398	0.0306913745551606	0.031829145438512	0.0152808985354016	13039.0004037591
Control	Open field	1.43682117170873	0.0306913745551606	0.0383641953610602	0.018418319707552	15716.1228148305
Control	Open field	1.55506028318347	0.0306913745551606	0.0358591895074554	0.017215687976409	14689.9321368661
Control	Open field	1.67329939465821	0.0306913745551606	0.0334349778859609	0.0160518448601066	13696.8393008512
Control	Open field	1.79153850613296	0.0306913745551606	0.0314975200783001	0.015121688056724	12903.1480851961
Control	Open field	1.9097776176077	0.0306913745551606	0.0311628230502413	0.0149610028967738	12766.0374394697
Control	Open field	2.02801672908244	0.0306913745551606	0.0282716602909912	0.0135729805617482	11581.6552681663
Control	Open field	2.14625584055719	0.0306913745551606	0.023976289124483	0.011510809866839	9822.03069757919
Control	Open field	2.26449495203193	0.0306913745551606	0.0224360519830518	0.0107713552834875	9191.06331116906
Control	Open field	2.38273406350667	0.0306913745551606	0.0199682268194035	0.00958657368130254	8180.10392592957
Control	Open field	2.50097317498142	0.0306913745551606	0.0163720124269752	0.00786006213079899	6706.89312278494
Control	Open field	2.61921228645616	0.0306913745551606	0.014640796975934	0.00702892050617119	5997.69032597323
Control	Open field	2.73745139793091	0.0306913745551606	0.0125862432639329	0.0060425469678281	5156.03007052969
Control	Open field	2.85569050940565	0.0306913745551606	0.0114251826394512	0.00548513176387835	4680.39461934703
Control	Open field	2.97392962088039	0.0306913745551606	0.00938582272829645	0.00450605263843581	3844.95859558301
Control	Open field	3.09216873235514	0.0306913745551606	0.00693049876412752	0.00332727275443025	2839.12040171742
Control	Open field	3.21040784382988	0.0306913745551606	0.00484851654620799	0.0023277310266764	1986.22389425338
Control	Open field	3.32864695530462	0.0306913745551606	0.00369347189373177	0.00177320403906236	1513.05292209858
Control	Open field	3.44688606677937	0.0306913745551606	0.00281693497660641	0.00135238621600765	1153.97431477668
Control	Open field	3.56512517825411	0.0306913745551606	0.002195292655568	0.00105394109276517	899.314808109365
Control	Open field	3.68336428972885	0.0306913745551606	0.00166469691147903	0.000799206646802663	681.953077968854
Control	Open field	3.8016034012036	0.0306913745551606	0.00123940586929706	0.000595028081086773	507.730050792757
Control	Open field	3.91984251267834	0.0306913745551606	0.00139879414050738	0.000671549017057329	573.02441242369
Control	Open field	4.03808162415308	0.0306913745551606	0.00131145172396584	0.000629616675279999	537.244067432949
Control	Open field	4.15632073562783	0.0306913745551606	0.000769448643012087	0.0003694056651563	315.20925330176
Control	Open field	4.27455984710257	0.0306913745551606	0.000662313212036323	0.000317970867654438	271.320581189952
Control	Open field	4.39279895857731	0.0306913745551606	0.000579133861979301	0.000278037178233921	237.245661362993
Control	Open field	4.51103807005206	0.0306913745551606	0.000572962405261459	0.000275074315027206	234.717487089788
Control	Open field	4.6292771815268	0.0306913745551606	0.000771141110881761	0.000370218204400902	315.902582919379
Control	Open field	4.74751629300155	0.0306913745551606	0.000929120385566444	0.00044606269327719	380.619740669607
Control	Open field	4.86575540447629	0.0306913745551606	0.000525834419712749	0.000252448575145533	215.411225041846
Control	Open field	4.98399451595103	0.0306913745551606	0.000524899503273732	0.000251999729816924	215.028230913104
Control	Open field	5.10223362742578	0.0306913745551606	0.000435275249068747	0.000208971897434081	178.313117432507
Control	Open field	5.22047273890052	0.0306913745551606	0.000110244886287617	5.29276202109284e-05	45.1624791370401
Control	Open field	5.33871185037526	0.0306913745551606	8.04064327313605e-05	3.86024356995415e-05	32.9389776069982
Control	Open field	5.45695096185001	0.0306913745551606	1.21451504531938e-05	5.83078210915099e-06	4.97533375405354
Control	Open field	5.57519007332475	0.0306913745551606	1.32216207161327e-05	6.34758620922098e-06	5.41631625608806
Control	Open field	5.69342918479949	0.0306913745551606	1.71713067420484e-05	8.24379644600867e-06	7.03432883472056
Control	Open field	5.81166829627424	0.0306913745551606	2.71323592894234e-06	1.30260119653128e-06	1.1114933777068
Control	Open field	5.92990740774898	0.0306913745551606	7.23442346316422e-06	3.47318438430275e-06	2.963624978226
Control	Open field	0.0179518340118039	0.0407880066202167	0.00312499983724609	0.00150028550180065	1280.17493332688
Control	Open field	0.136190945486547	0.0407880066202167	0.00587467064000034	0.00282037876738373	2406.59407569998
Control	Open field	0.254430056961291	0.0407880066202167	0.0015901740209065	0.000763428849010271	651.424328708472
Control	Open field	0.372669168436035	0.0407880066202167	0.000734837388343121	0.000352789099945615	301.03054515909
Control	Open field	0.490908279910778	0.0407880066202167	0.00157316298424829	0.000755261996850882	644.455655475218
Control	Open field	0.609147391385522	0.0407880066202167	0.00270961532568051	0.00130086297609468	1110.01017585698
Control	Open field	0.727386502860265	0.0407880066202167	0.00605200990227494	0.00290551781952687	2479.24216852634
Control	Open field	0.845625614335009	0.0407880066202167	0.0127127953746647	0.0061033035460174	5207.87290200364
Control	Open field	0.963864725809752	0.0407880066202167	0.0222791454299098	0.010696025798983	9126.78560023513
Control	Open field	1.0821038372845	0.0407880066202167	0.0306434428233046	0.0147116529239809	12553.2702132237
Control	Open field	1.20034294875924	0.0407880066202167	0.0359078802280077	0.0172390639719038	14709.8785826847
Control	Open field	1.31858206023398	0.0407880066202167	0.0408851561620581	0.0196286112714959	16748.8495327241
Control	Open field	1.43682117170873	0.0407880066202167	0.0481624326321071	0.0231223690152502	19730.0295023385
Control	Open field	1.55506028318347	0.0407880066202167	0.0464421587130464	0.0222964803258713	19025.3089697517
Control	Open field	1.67329939465821	0.0407880066202167	0.0429439813209507	0.0206170354946956	17592.2596120154
Control	Open field	1.79153850613296	0.0407880066202167	0.0421268639889663	0.0202247445026018	17257.522594264
Control	Open field	1.9097776176077	0.0407880066202167	0.0410876383315858	0.0197258212168197	16831.7975683641
Control	Open field	2.02801672908244	0.0407880066202167	0.0370480235363384	0.01778643695256	15176.9451298022
Control	Open field	2.14625584055719	0.0407880066202167	0.0315349842451776	0.0151396742805098	12918.4955059425
Control	Open field	2.26449495203193	0.0407880066202167	0.0278473128049874	0.0133692549892252	11407.8187744399
Control	Open field	2.38273406350667	0.0407880066202167	0.0249262533995373	0.0119668795319013	10211.1892626409
Control	Open field	2.50097317498142	0.0407880066202167	0.0217441096478798	0.0104391597290534	8907.60498191187
Control	Open field	2.61921228645616	0.0407880066202167	0.0195249374429476	0.00937375427034696	7998.50777312815
Control	Open field	2.73745139793091	0.0407880066202167	0.0167894550077881	0.00806047271782154	6877.90098067044
Control	Open field	2.85569050940565	0.0407880066202167	0.0152804997067649	0.00733603627657507	6259.74838787447
Control	Open field	2.97392962088039	0.0407880066202167	0.0121051205031381	0.00581156407496405	4958.93524483352
Control	Open field	3.09216873235514	0.0407880066202167	0.00885420382517762	0.00425082698263699	3627.17772220696
Control	Open field	3.21040784382988	0.0407880066202167	0.00657846657061191	0.00315826513087658	2694.90830145059
Control	Open field	3.32864695530462	0.0407880066202167	0.00464937797894335	0.00223212631599591	1904.64558534202
Control	Open field	3.44688606677937	0.0407880066202167	0.00364210085298664	0.00174854124493234	1492.00846703109
Control	Open field	3.56512517825411	0.0407880066202167	0.00251791258707556	0.00120882814269835	1031.47799877102
Control	Open field	3.68336428972885	0.0407880066202167	0.00203722088965646	0.000978052199647627	834.559760773106
Control	Open field	3.8016034012036	0.0407880066202167	0.00147491512320737	0.000708094045113479	604.207829712639
Control	Open field	3.91984251267834	0.0407880066202167	0.00154210360275245	0.000740350655353285	631.731993489157
Control	Open field	4.03808162415308	0.0407880066202167	0.00133726609016792	0.000642009930117823	547.819077433828
Control	Open field	4.15632073562783	0.0407880066202167	0.00097754388129593	0.000469310396436584	400.456716236165
Control	Open field	4.27455984710257	0.0407880066202167	0.0010511617170033	0.000504653685184735	430.614704340705
Control	Open field	4.39279895857731	0.0407880066202167	0.000957297532396566	0.000459590298740553	392.162677931448
Control	Open field	4.51103807005206	0.0407880066202167	0.000885272397865036	0.000425011652106727	362.657149419799
Control	Open field	4.6292771815268	0.0407880066202167	0.00113287287326388	0.000543882507411218	464.088169769788
Control	Open field	4.74751629300155	0.0407880066202167	0.00130517385481776	0.000626602724382208	534.672300669224
Control	Open field	4.86575540447629	0.0407880066202167	0.000722996597463757	0.000347104438245978	296.179894130613
Control	Open field	4.98399451595103	0.0407880066202167	0.000677364257519809	0.000325196744935032	277.486332278535
Control	Open field	5.10223362742578	0.0407880066202167	0.000482087562599088	0.000231446085899066	197.490062544092
Control	Open field	5.22047273890052	0.0407880066202167	0.000166833015958531	8.00950937920165e-05	68.3441459855081
Control	Open field	5.33871185037526	0.0407880066202167	0.000163216573710626	7.83588710223497e-05	66.8626487200002
Control	Open field	5.45695096185001	0.0407880066202167	3.33547640492814e-05	1.60133348881124e-05	13.6639792213724
Control	Open field	5.57519007332475	0.0407880066202167	4.84430977001626e-05	2.32571138966569e-05	19.8450056314578
Control	Open field	5.69342918479949	0.0407880066202167	6.401449481853e-05	3.07328075146298e-05	26.2239218893797
Control	Open field	5.81166829627424	0.0407880066202167	1.17008629859582e-05	5.61748352341005e-06	4.79332872737569
Control	Open field	5.92990740774898	0.0407880066202167	1.42875479815525e-05	6.85932870700383e-06	5.85297975593086
Control	Open field	0.0179518340118039	0.0508846386852728	0.00413952441934018	0.00198735001412314	1695.78101552922
Control	Open field	0.136190945486547	0.0508846386852728	0.00787987887625658	0.00378306196790436	3228.03966093177
Control	Open field	0.254430056961291	0.0508846386852728	0.0021287838994414	0.00102201081188315	872.069097109568
Control	Open field	0.372669168436035	0.0508846386852728	0.000889828298642285	0.000427198900823442	364.523501508604
Control	Open field	0.490908279910778	0.0508846386852728	0.00171935536975666	0.000825447701770837	704.344243353035
Control	Open field	0.609147391385522	0.0508846386852728	0.00282658317519729	0.0013570182330375	1157.92675721862
Control	Open field	0.727386502860265	0.0508846386852728	0.00657125164669331	0.00315480130805565	2691.95266457779
Control	Open field	0.845625614335009	0.0508846386852728	0.0143423537829312	0.00688564050012558	5875.43128130048
Control	Open field	0.963864725809752	0.0508846386852728	0.0258857239118244	0.0124275130595683	10604.2421148223
Control	Open field	1.0821038372845	0.0508846386852728	0.036989522387269	0.0177583510548453	15152.9797830791
Control	Open field	1.20034294875924	0.0508846386852728	0.0440263431077507	0.0211366680646192	18035.6556121487
Control	Open field	1.31858206023398	0.0508846386852728	0.0495970385126531	0.0238111109402027	20317.7244089394
Control	Open field	1.43682117170873	0.0508846386852728	0.0571518862637256	0.0274381282648609	23412.6131192528
Control	Open field	1.55506028318347	0.0508846386852728	0.0566271043677028	0.027186184997272	23197.6330668556
Control	Open field	1.67329939465821	0.0508846386852728	0.0535303427293415	0.0256994564115002	21929.0260811311
Control	Open field	1.79153850613296	0.0508846386852728	0.0542881720110126	0.0260632837213708	22239.4753933434
Control	Open field	1.9097776176077	0.0508846386852728	0.0516003237210814	0.024772870911629	21138.3822142833
Control	Open field	2.02801672908244	0.0508846386852728	0.045927929550312	0.0220496033346285	18814.6519078626
Control	Open field	2.14625584055719	0.0508846386852728	0.039131431461119	0.0187866631498963	16030.4256866362
Control	Open field	2.26449495203193	0.0508846386852728	0.0331129687980916	0.0158972510709421	13564.926345951
Control	Open field	2.38273406350667	0.0508846386852728	0.0298996222414085	0.0143545510701955	12248.5596489264
Control	Open field	2.50097317498142	0.0508846386852728	0.0270137251609147	0.01296905674218	11066.3345945197
Control	Open field	2.61921228645616	0.0508846386852728	0.0243068052529958	0.0116694878129332	9957.42861272123
Control	Open field	2.73745139793091	0.0508846386852728	0.0209697533499934	0.0100673979410685	8590.38527834489
Control	Open field	2.85569050940565	0.0508846386852728	0.0190625005438682	0.0091517422987246	7809.06772279887
Control	Open field	2.97392962088039	0.0508846386852728	0.014683103460695	0.00704923148505912	6015.02143129448
Control	Open field	3.09216873235514	0.0508846386852728	0.0106032488879708	0.00509052845027517	4343.68452645057
Control	Open field	3.21040784382988	0.0508846386852728	0.00839469120593365	0.00403021893257267	3438.93562065795
Control	Open field	3.32864695530462	0.0508846386852728	0.00582192640712321	0.0027950567155404	2384.98708423647
Control	Open field	3.44688606677937	0.0508846386852728	0.00450900552079171	0.00216473470806462	1847.14116562545
Control	Open field	3.56512517825411	0.0508846386852728	0.00302356054823779	0.00145158537298841	1238.6197199489
Control	Open field	3.68336428972885	0.0508846386852728	0.00276613860071834	0.0013279993135251	1133.16527461587
Control	Open field	3.8016034012036	0.0508846386852728	0.00206476624016247	0.000991276485138346	845.843878879999
Control	Open field	3.91984251267834	0.0508846386852728	0.00186240955659632	0.000894126784543703	762.947249317021
Control	Open field	4.03808162415308	0.0508846386852728	0.00131131773855046	0.000629552350036282	537.189179503627
Control	Open field	4.15632073562783	0.0508846386852728	0.00109674715341539	0.000526538860514082	449.289051879535
Control	Open field	4.27455984710257	0.0508846386852728	0.00138573761573089	0.000665280691986527	567.675728709854
Control	Open field	4.39279895857731	0.0508846386852728	0.00128489541018046	0.000616867217798881	526.365114152887
Control	Open field	4.51103807005206	0.0508846386852728	0.00112751873784704	0.000541312033120363	461.894816071466
Control	Open field	4.6292771815268	0.0508846386852728	0.00146908571959395	0.000705295398655608	601.819779545981
Control	Open field	4.74751629300155	0.0508846386852728	0.00160052402501066	0.000768397796821397	655.664269989767
Control	Open field	4.86575540447629	0.0508846386852728	0.0009687578329519	0.000465092290313326	396.857458815743
Control	Open field	4.98399451595103	0.0508846386852728	0.000855201731476927	0.000410574984215147	350.338520509912
Control	Open field	5.10223362742578	0.0508846386852728	0.000482460605649172	0.000231625180653862	197.642881867817
Control	Open field	5.22047273890052	0.0508846386852728	0.000214812991512245	0.000103129866735692	87.9994308509401
Control	Open field	5.33871185037526	0.0508846386852728	0.000263746595597526	0.000126622468522416	108.0453753661
Control	Open field	5.45695096185001	0.0508846386852728	8.15256914170098e-05	3.91397821527573e-05	33.3974886431266
Control	Open field	5.57519007332475	0.0508846386852728	0.000135838326283253	6.5214810280191e-05	55.6469853918924
Control	Open field	5.69342918479949	0.0508846386852728	0.000183829633572335	8.82550234924003e-05	75.3069123707084
Control	Open field	5.81166829627424	0.0508846386852728	3.96454424490841e-05	1.90334353973117e-05	16.240993371922
Control	Open field	5.92990740774898	0.0508846386852728	2.26049129134285e-05	1.08524239615224e-05	9.26023820446345
Control	Open field	0.0179518340118039	0.0609812707503289	0.0052100386056834	0.00250129465312767	2134.32357504984
Control	Open field	0.136190945486547	0.0609812707503289	0.0099071826986467	0.0047563530689872	4058.53683559681
Control	Open field	0.254430056961291	0.0609812707503289	0.00276645491757102	0.00132815117452119	1133.29485571247
Control	Open field	0.372669168436035	0.0609812707503289	0.00107203059162743	0.000514672652118529	439.163764043728
Control	Open field	0.490908279910778	0.0609812707503289	0.00208904590343986	0.0010029329423226	855.790188619558
Control	Open field	0.609147391385522	0.0609812707503289	0.00324902059522909	0.00155982679934139	1330.98078095917
Control	Open field	0.727386502860265	0.0609812707503289	0.00702399125639084	0.00337215769458227	2877.42016212805
Control	Open field	0.845625614335009	0.0609812707503289	0.0155333478620907	0.00745742649780676	6363.32915179261
Control	Open field	0.963864725809752	0.0609812707503289	0.0281837595714677	0.0135307801835187	11545.6462110092
Control	Open field	1.0821038372845	0.0609812707503289	0.0424655628777311	0.0203873509214032	17396.2726262398
Control	Open field	1.20034294875924	0.0609812707503289	0.0522788062229498	0.0250986045160427	21416.3266420687
Control	Open field	1.31858206023398	0.0609812707503289	0.0584292861037557	0.0280513969240005	23935.9076281201
Control	Open field	1.43682117170873	0.0609812707503289	0.0658812125197219	0.0316290026022817	26988.6339959792
Control	Open field	1.55506028318347	0.0609812707503289	0.0665445498707892	0.0319474651502626	27260.374121868
Control	Open field	1.67329939465821	0.0609812707503289	0.0649389695814822	0.0311766398845093	26602.6385228717
Control	Open field	1.79153850613296	0.0609812707503289	0.0670125490169525	0.0321721475087943	27452.0927800887
Control	Open field	1.9097776176077	0.0609812707503289	0.0619512071808617	0.0297422408938116	25378.6837288831
Control	Open field	2.02801672908244	0.0609812707503289	0.0544624502191808	0.0261469531878066	22310.8695069887
Control	Open field	2.14625584055719	0.0609812707503289	0.0461250922042957	0.0221442594263641	18895.4207720429
Control	Open field	2.26449495203193	0.0609812707503289	0.0383465758803529	0.018409860746646	15708.9048888418
Control	Open field	2.38273406350667	0.0609812707503289	0.0349330114566355	0.0167710378726971	14310.5177412795
Control	Open field	2.50097317498142	0.0609812707503289	0.0320363760865627	0.0153803881843589	13123.8936821169
Control	Open field	2.61921228645616	0.0609812707503289	0.0287394183624152	0.0137975471823743	11773.2751686736
Control	Open field	2.73745139793091	0.0609812707503289	0.0248124102860894	0.0119122244338274	10164.5527481582
Control	Open field	2.85569050940565	0.0609812707503289	0.0222848649311134	0.0106987716822407	9129.12862822017
Control	Open field	2.97392962088039	0.0609812707503289	0.0168261746841246	0.00807810151811196	6892.94341639973
Control	Open field	3.09216873235514	0.0609812707503289	0.0124041724347591	0.00595513633117636	5081.44366293367
Control	Open field	3.21040784382988	0.0609812707503289	0.0102192624864953	0.00490617988674694	4186.38219316772
Control	Open field	3.32864695530462	0.0609812707503289	0.0070101176101343	0.00336549707652792	2871.73673969718
Control	Open field	3.44688606677937	0.0609812707503289	0.00533721265866662	0.00256234982043421	2186.42118889873
Control	Open field	3.56512517825411	0.0609812707503289	0.00375619054842131	0.00180331472489397	1538.74599530408
Control	Open field	3.68336428972885	0.0609812707503289	0.0038296648790594	0.00183858911809457	1568.84519569596
Control	Open field	3.8016034012036	0.0609812707503289	0.00294243324924509	0.00141263685560665	1205.38543515275
Control	Open field	3.91984251267834	0.0609812707503289	0.00232857126747632	0.00111792700622441	953.913191149279
Control	Open field	4.03808162415308	0.0609812707503289	0.00122211520132656	0.000586726980343211	500.646824914632
Control	Open field	4.15632073562783	0.0609812707503289	0.00107872337737351	0.000517885800900752	441.905503881322
Control	Open field	4.27455984710257	0.0609812707503289	0.00157443882266679	0.000755874515884997	644.978310338388
Control	Open field	4.39279895857731	0.0609812707503289	0.00143951865372716	0.000691100505036083	589.707453611252
Control	Open field	4.51103807005206	0.0609812707503289	0.00123035311047103	0.000590681929558661	504.021533823119
Control	Open field	4.6292771815268	0.0609812707503289	0.00174003158863528	0.000835374176340828	712.814380473975
Control	Open field	4.74751629300155	0.0609812707503289	0.00175269167440019	0.000841452174457266	718.000660568086
Control	Open field	4.86575540447629	0.0609812707503289	0.00119363213805518	0.000573052507031691	488.978567147132
Control	Open field	4.98399451595103	0.0609812707503289	0.000978875801912809	0.000469949840051024	401.002345508394
Control	Open field	5.10223362742578	0.0609812707503289	0.000426986230673723	0.000204992411107716	174.917471312875
Control	Open field	5.22047273890052	0.0609812707503289	0.000230873171024608	0.000110840220570446	94.578579749257
Control	Open field	5.33871185037526	0.0609812707503289	0.000358517880059515	0.000172121345792966	146.869000673661
Control	Open field	5.45695096185001	0.0609812707503289	0.00017457605652431	8.38124608658433e-05	71.5161290115229
Control	Open field	5.57519007332475	0.0609812707503289	0.000291962220772569	0.000140168547107708	119.604075512808
Control	Open field	5.69342918479949	0.0609812707503289	0.000408237667810706	0.000195991387585177	167.237010044663
Control	Open field	5.81166829627424	0.0609812707503289	0.00010499506375651	5.04072256379203e-05	43.011857838237
Control	Open field	5.92990740774898	0.0609812707503289	3.11784027316122e-05	1.496848256759e-05	12.7724197494213
Control	Open field	0.0179518340118039	0.0710779028153851	0.00612559327925924	0.00294084456493892	2509.38604040822
Control	Open field	0.136190945486547	0.0710779028153851	0.0115828086006052	0.00556080662997212	4744.96704008951
Control	Open field	0.254430056961291	0.0710779028153851	0.00342223890561921	0.0016429874179844	1401.94070112034
Control	Open field	0.372669168436035	0.0710779028153851	0.00130735842689178	0.000627651518616125	535.56722372678
Control	Open field	0.490908279910778	0.0710779028153851	0.00265793555561422	0.0012760519636771	1088.8392479707
Control	Open field	0.609147391385522	0.0710779028153851	0.00391389050728038	0.00187902511664853	1603.34872965045
Control	Open field	0.727386502860265	0.0710779028153851	0.00772020449732731	0.00370640367408258	3162.62809355712
Control	Open field	0.845625614335009	0.0710779028153851	0.0170541733591884	0.00818756171793374	6986.34444163167
Control	Open field	0.963864725809752	0.0710779028153851	0.0301998692123766	0.0144986970545038	12371.5576220654
Control	Open field	1.0821038372845	0.0710779028153851	0.0471312169473861	0.0226272912483408	19307.5858097984
Control	Open field	1.20034294875924	0.0710779028153851	0.0603200765693642	0.0289591491384759	24710.4812870995
Control	Open field	1.31858206023398	0.0710779028153851	0.0677809488017173	0.0325410496261414	27766.8723623163
Control	Open field	1.43682117170873	0.0710779028153851	0.0748859982829835	0.0359521226762168	30677.4985126139
Control	Open field	1.55506028318347	0.0710779028153851	0.0766135008550665	0.0367814817796411	31385.1803062831
Control	Open field	1.67329939465821	0.0710779028153851	0.0765386890803955	0.0367455652910816	31354.5332139185
Control	Open field	1.79153850613296	0.0710779028153851	0.0786620026556096	0.0377649498474268	32224.3613598864
Control	Open field	1.9097776176077	0.0710779028153851	0.0713563921833027	0.0342575891932695	29231.5741962431
Control	Open field	2.02801672908244	0.0710779028153851	0.0623203938412272	0.0299194842291242	25529.9232594218
Control	Open field	2.14625584055719	0.0710779028153851	0.0523559894319356	0.0251356595097882	21447.945206729
Control	Open field	2.26449495203193	0.0710779028153851	0.0438964611967212	0.0210743128779912	17982.448708004
Control	Open field	2.38273406350667	0.0710779028153851	0.0400632349709772	0.0192340139880323	16412.1445852706
Control	Open field	2.50097317498142	0.0710779028153851	0.0371027130890761	0.0178126929357106	15199.3490332185
Control	Open field	2.61921228645616	0.0710779028153851	0.0328924280112193	0.0157913713389957	13474.580489364
Control	Open field	2.73745139793091	0.0710779028153851	0.0280875562265597	0.0134845937863643	11506.2359335475
Control	Open field	2.85569050940565	0.0710779028153851	0.0246933996063958	0.0118550884317144	10115.7993091577
Control	Open field	2.97392962088039	0.0710779028153851	0.0185439461759768	0.00890278881374507	7596.63881466595
Control	Open field	3.09216873235514	0.0710779028153851	0.0143998632885912	0.00691325031838188	5898.99039535111
Control	Open field	3.21040784382988	0.0710779028153851	0.0119218249909518	0.00572356547854797	4883.84713849336
Control	Open field	3.32864695530462	0.0710779028153851	0.00802097703722195	0.003850801979505	3285.84136916019
Control	Open field	3.44688606677937	0.0710779028153851	0.00618082743206254	0.00296736200588959	2532.01304250901
Control	Open field	3.56512517825411	0.0710779028153851	0.00462543879004631	0.00222063331762867	1894.83875297521
Control	Open field	3.68336428972885	0.0710779028153851	0.00487167436579799	0.00233884889637038	1995.71063399534
Control	Open field	3.8016034012036	0.0710779028153851	0.00377737199116905	0.00181348375309132	1547.42310041435
Control	Open field	3.91984251267834	0.0710779028153851	0.00271166575730046	0.00130184737065213	1110.85014747268
Control	Open field	4.03808162415308	0.0710779028153851	0.00107303677873635	0.000515155713881802	439.575954630019
Control	Open field	4.15632073562783	0.0710779028153851	0.000964059642095008	0.000462836729355122	394.932816742073
Control	Open field	4.27455984710257	0.0710779028153851	0.00164686811590587	0.000790647195632725	674.649404889536
Control	Open field	4.39279895857731	0.0710779028153851	0.00141919909103658	0.000681345258029585	581.383422837681
Control	Open field	4.51103807005206	0.0710779028153851	0.00122156460314659	0.000586462642900092	500.421269066619
Control	Open field	4.6292771815268	0.0710779028153851	0.00193645608491982	0.000929675884923919	793.280853923913
Control	Open field	4.74751629300155	0.0710779028153851	0.00176570446885229	0.000847699504976038	723.331429892152
Control	Open field	4.86575540447629	0.0710779028153851	0.00130158161649779	0.000624878121709841	533.200718688019
Control	Open field	4.98399451595103	0.0710779028153851	0.00097228622176012	0.000466786239385129	398.302884461364
Control	Open field	5.10223362742578	0.0710779028153851	0.000351578685136513	0.000168789898087572	144.026317838283
Control	Open field	5.22047273890052	0.0710779028153851	0.000224779027290075	0.00010791447466101	92.0820772035431
Control	Open field	5.33871185037526	0.0710779028153851	0.000445904992893883	0.000214075145875451	182.667655768937
Control	Open field	5.45695096185001	0.0710779028153851	0.000317442087893898	0.00015240121181838	130.042055958263
Control	Open field	5.57519007332475	0.0710779028153851	0.000482895278010544	0.000231833863110107	197.820948008688
Control	Open field	5.69342918479949	0.0710779028153851	0.000704166134165866	0.000338064095030181	288.465881857852
Control	Open field	5.81166829627424	0.0710779028153851	0.000216319192327342	0.000103852980771974	88.6164550520497
Control	Open field	5.92990740774898	0.0710779028153851	4.25058122847653e-05	2.04066743149951e-05	17.4127610373278
Control	Open field	0.0179518340118039	0.0811745348804412	0.00670044728498108	0.00321682702105211	2744.87843297621
Control	Open field	0.136190945486547	0.0811745348804412	0.0126393279842457	0.00606803248475619	5177.77654471415
Control	Open field	0.254430056961291	0.0811745348804412	0.00398367004346781	0.00191252567086188	1631.93433532685
Control	Open field	0.372669168436035	0.0811745348804412	0.00157241486967321	0.000754902833487961	644.14918585085
Control	Open field	0.490908279910778	0.0811745348804412	0.00319413839782149	0.0015334783291443	1308.49795949796
Control	Open field	0.609147391385522	0.0811745348804412	0.00458721275857545	0.0022022813292146	1879.17922982698
Control	Open field	0.727386502860265	0.0811745348804412	0.00879127487741558	0.00422061533691282	3601.39850118256
Control	Open field	0.845625614335009	0.0811745348804412	0.0193971774807929	0.00931241781309446	7946.17013807171
Control	Open field	0.963864725809752	0.0811745348804412	0.0330874377895563	0.0158849938536791	13554.4674151185
Control	Open field	1.0821038372845	0.0811745348804412	0.0513241723976319	0.0246402930401243	21025.2551677243
Control	Open field	1.20034294875924	0.0811745348804412	0.0677851511898914	0.0325430671565027	27768.5938958462
Control	Open field	1.31858206023398	0.0811745348804412	0.0775562911428591	0.0372341072752188	31771.4000044191
Control	Open field	1.43682117170873	0.0811745348804412	0.0842114108876876	0.040429172934714	34497.7097386065
Control	Open field	1.55506028318347	0.0811745348804412	0.0871539778648323	0.0418418739919333	35703.1499561958
Control	Open field	1.67329939465821	0.0811745348804412	0.0879869143606447	0.042241759628308	36044.3673893243
Control	Open field	1.79153850613296	0.0811745348804412	0.0883031032099576	0.0423935591710796	36173.8960485784
Control	Open field	1.9097776176077	0.0811745348804412	0.0796687018572974	0.0382482574620274	32636.761728053
Control	Open field	2.02801672908244	0.0811745348804412	0.069574856873455	0.0334022894379051	28501.7575673521
Control	Open field	2.14625584055719	0.0811745348804412	0.0584537175312312	0.028063126241869	23945.9161089741
Control	Open field	2.26449495203193	0.0811745348804412	0.0500737929007053	0.0240399966149441	20513.0297045313
Control	Open field	2.38273406350667	0.0811745348804412	0.0452722910063661	0.0217348369176259	18546.0656445039
Control	Open field	2.50097317498142	0.0811745348804412	0.0425045087954021	0.0204060485209806	17412.2270550892
Control	Open field	2.61921228645616	0.0811745348804412	0.0369206416409748	0.0177252820019171	15124.7623720752
Control	Open field	2.73745139793091	0.0811745348804412	0.0307801561783784	0.0147772878280455	12609.2756594098
Control	Open field	2.85569050940565	0.0811745348804412	0.0264031034549224	0.012675902521285	10816.1897489297
Control	Open field	2.97392962088039	0.0811745348804412	0.0201244683152106	0.00966158387750965	8244.10919213591
Control	Open field	3.09216873235514	0.0811745348804412	0.0163884154270706	0.00786793706984247	6713.61271019203
Control	Open field	3.21040784382988	0.0811745348804412	0.0133383227277673	0.00640361383968661	5464.12393536625
Control	Open field	3.32864695530462	0.0811745348804412	0.00888519714469629	0.00426570660834843	3639.8743215077
Control	Open field	3.44688606677937	0.0811745348804412	0.00714266287053644	0.00342913091424644	2926.03470089248
Control	Open field	3.56512517825411	0.0811745348804412	0.00547749373906514	0.00262969755869339	2243.88817517047
Control	Open field	3.68336428972885	0.0811745348804412	0.00547773033986292	0.00262981114869822	2243.98510010688
Control	Open field	3.8016034012036	0.0811745348804412	0.00428877180140332	0.00205900239657202	1756.92110107568
Control	Open field	3.91984251267834	0.0811745348804412	0.00283091487263618	0.00135909784366285	1159.70126306465
Control	Open field	4.03808162415308	0.0811745348804412	0.000912552397089922	0.000438108544733223	373.832564782269
Control	Open field	4.15632073562783	0.0811745348804412	0.000866873016003482	0.000416178267374999	355.119732243922
Control	Open field	4.27455984710257	0.0811745348804412	0.00174721143563352	0.000838821159034464	715.755647875885
Control	Open field	4.39279895857731	0.0811745348804412	0.0013482518360984	0.000647284092103221	552.319454168728
Control	Open field	4.51103807005206	0.0811745348804412	0.00120150271071785	0.000576831101166624	492.202794461833
Control	Open field	4.6292771815268	0.0811745348804412	0.0020608229528789	0.000989383346882636	844.228487584559
Control	Open field	4.74751629300155	0.0811745348804412	0.00168678704251838	0.000809811928420988	691.00243268991
Control	Open field	4.86575540447629	0.0811745348804412	0.00125577520572577	0.000602886858493855	514.435847676795
Control	Open field	4.98399451595103	0.0811745348804412	0.000865685393418785	0.000415608100002766	354.633215526366
Control	Open field	5.10223362742578	0.0811745348804412	0.000340456294173797	0.00016345013399932	139.469963646061
Control	Open field	5.22047273890052	0.0811745348804412	0.000249822502641381	0.000119937631442156	102.341287142058
Control	Open field	5.33871185037526	0.0811745348804412	0.00054917884852333	0.000263656034318778	224.974410370673
Control	Open field	5.45695096185001	0.0811745348804412	0.000485750013420251	0.000233204396988417	198.990407497686
Control	Open field	5.57519007332475	0.0811745348804412	0.000621387758872148	0.000298322910139361	254.555223748529
Control	Open field	5.69342918479949	0.0811745348804412	0.000948333525069038	0.000455286756042331	388.490518545682
Control	Open field	5.81166829627424	0.0811745348804412	0.000345693982000987	0.000165964702805511	141.615613890596
Control	Open field	5.92990740774898	0.0811745348804412	6.08074218051802e-05	2.91931193879946e-05	24.9101251870229
Control	Open field	0.0179518340118039	0.0912711669454973	0.00689389355315949	0.00330969890797716	2824.1248574131
Control	Open field	0.136190945486547	0.0912711669454973	0.0131029378096866	0.00629060756822062	5367.69709136498
Control	Open field	0.254430056961291	0.0912711669454973	0.00437044450986262	0.00209821276034032	1790.37881613228
Control	Open field	0.372669168436035	0.0912711669454973	0.00181625338684375	0.00087196760505413	744.039097440864
Control	Open field	0.490908279910778	0.0912711669454973	0.00346045247989009	0.00166133342580408	1417.59512110186
Control	Open field	0.609147391385522	0.0912711669454973	0.00512089539198016	0.00245849776414584	2097.80552269702
Control	Open field	0.727386502860265	0.0912711669454973	0.010230251341657	0.00491145554144747	4190.88384361785
Control	Open field	0.845625614335009	0.0912711669454973	0.0224767527827073	0.0107908953867884	9207.73663795275
Control	Open field	0.963864725809752	0.0912711669454973	0.0371601335437644	0.0178402600013625	15222.8716670043
Control	Open field	1.0821038372845	0.0912711669454973	0.0552973037685597	0.0265477591850843	22652.8722726131
Control	Open field	1.20034294875924	0.0912711669454973	0.0745425113663657	0.0357872175664892	30536.7870362999
Control	Open field	1.31858206023398	0.0912711669454973	0.0874717616815963	0.0419944392648385	35833.332003436
Control	Open field	1.43682117170873	0.0912711669454973	0.0938131013573705	0.0450388618162141	38431.099849655
Control	Open field	1.55506028318347	0.0912711669454973	0.0985000840377673	0.0472890418254352	40351.1504265756
Control	Open field	1.67329939465821	0.0912711669454973	0.0997548891472334	0.0478914629490716	40865.1888684991
Control	Open field	1.79153850613296	0.0912711669454973	0.0966112738377371	0.0463822403194051	39577.3879952721
Control	Open field	1.9097776176077	0.0912711669454973	0.0874664544012776	0.0419918912852766	35831.1578442098
Control	Open field	2.02801672908244	0.0912711669454973	0.076813827514403	0.0368776568830905	31467.2453242403
Control	Open field	2.14625584055719	0.0912711669454973	0.0652768436893644	0.0313388503331141	26741.0506784103
Control	Open field	2.26449495203193	0.0912711669454973	0.0567448577955401	0.0272427174035992	23245.8714650898
Control	Open field	2.38273406350667	0.0912711669454973	0.0505817836820798	0.024283878613036	20721.1311760661
Control	Open field	2.50097317498142	0.0912711669454973	0.0480462178384857	0.0230665752939557	19682.4214148427
Control	Open field	2.61921228645616	0.0912711669454973	0.0409046341174934	0.0196379624701091	16756.8287940359
Control	Open field	2.73745139793091	0.0912711669454973	0.0332605600455958	0.0159681083574559	13625.3879860386
Control	Open field	2.85569050940565	0.0912711669454973	0.0277443162639897	0.0133198072371477	11365.625623441
Control	Open field	2.97392962088039	0.0912711669454973	0.0217807573516493	0.0104567539759344	8922.61793364724
Control	Open field	3.09216873235514	0.0912711669454973	0.0181112644038606	0.00869506202225464	7419.38813062794
Control	Open field	3.21040784382988	0.0912711669454973	0.0144016359438016	0.00691410135487799	5899.71657419398
Control	Open field	3.32864695530462	0.0912711669454973	0.00971819507072435	0.00466562173684048	3981.11691989265
Control	Open field	3.44688606677937	0.0912711669454973	0.00817050083234188	0.00392258706548131	3347.09468897384
Control	Open field	3.56512517825411	0.0912711669454973	0.00619326873343163	0.00297333496750229	2537.10969626267
Control	Open field	3.68336428972885	0.0912711669454973	0.00557460747603577	0.00267632102723447	2283.67140020291
Control	Open field	3.8016034012036	0.0912711669454973	0.00451922579123397	0.00216964137186225	1851.32796073374
Control	Open field	3.91984251267834	0.0912711669454973	0.00277582385402797	0.00133264912020622	1137.13289674568
Control	Open field	4.03808162415308	0.0912711669454973	0.000851345114522606	0.000408723455637896	348.758634234873
Control	Open field	4.15632073562783	0.0912711669454973	0.00091900476998445	0.000441206273376436	376.47581805275
Control	Open field	4.27455984710257	0.0912711669454973	0.00201619318366418	0.000967956979142227	825.945634847134
Control	Open field	4.39279895857731	0.0912711669454973	0.00135745479018721	0.000651702351083145	556.089499528933
Control	Open field	4.51103807005206	0.0912711669454973	0.00126567018358633	0.000607637352125217	518.489384727243
Control	Open field	4.6292771815268	0.0912711669454973	0.0021287633812101	0.00102200096125706	872.060691693006
Control	Open field	4.74751629300155	0.0912711669454973	0.00156378719247109	0.000750760759985655	640.614806118936
Control	Open field	4.86575540447629	0.0912711669454973	0.00110740804744714	0.000531657063901305	453.656351085005
Control	Open field	4.98399451595103	0.0912711669454973	0.000790408517640135	0.000379468320408062	323.795591702387
Control	Open field	5.10223362742578	0.0912711669454973	0.000462079418942742	0.000221840348488208	189.293606446408
Control	Open field	5.22047273890052	0.0912711669454973	0.000364303804452593	0.0001748991182517	149.239239316832
Control	Open field	5.33871185037526	0.0912711669454973	0.000691693415613929	0.000332076050298633	283.35635786674
Control	Open field	5.45695096185001	0.0912711669454973	0.000647749225740777	0.000310978823294242	265.354356820064
Control	Open field	5.57519007332475	0.0912711669454973	0.000642339961042083	0.000308381881910077	263.138419080655
Control	Open field	5.69342918479949	0.0912711669454973	0.00100562596410572	0.000482792362482707	411.960709951692
Control	Open field	5.81166829627424	0.0912711669454973	0.000429945979602149	0.000206413361071733	176.129950219898
Control	Open field	5.92990740774898	0.0912711669454973	8.54953185990539e-05	4.10455659668207e-05	35.023670236014
Control	Open field	0.0179518340118039	0.101367799010553	0.00684643144969445	0.00328691276096209	2804.68172195603
Control	Open field	0.136190945486547	0.101367799010553	0.0132876701772883	0.00637929598654397	5443.37381414721
Control	Open field	0.254430056961291	0.101367799010553	0.00459815148540764	0.00220753291773595	1883.66034490615
Control	Open field	0.372669168436035	0.101367799010553	0.00199617785250562	0.000958347791073473	817.746234346044
Control	Open field	0.490908279910778	0.101367799010553	0.00344475480238	0.00165379710605787	1411.16447332378
Control	Open field	0.609147391385522	0.101367799010553	0.00556676956235352	0.0026725581123947	2280.4605518355
Control	Open field	0.727386502860265	0.101367799010553	0.0119728027107272	0.00574803944266864	4904.73046726566
Control	Open field	0.845625614335009	0.101367799010553	0.0257754699145266	0.0123745810652399	10559.0759033053
Control	Open field	0.963864725809752	0.101367799010553	0.0417935291409636	0.0200647133135621	17120.9699737706
Control	Open field	1.0821038372845	0.101367799010553	0.0591546428625583	0.0283996344553739	24233.0543765042
Control	Open field	1.20034294875924	0.101367799010553	0.0806749202827779	0.0387313342601124	33048.9651433617
Control	Open field	1.31858206023398	0.101367799010553	0.0973826383491801	0.046752565776491	39893.3820955717
Control	Open field	1.43682117170873	0.101367799010553	0.104159037530158	0.0500058566485295	42669.3746784543
Control	Open field	1.55506028318347	0.101367799010553	0.111153079200027	0.0533636358046213	45534.5258127665
Control	Open field	1.67329939465821	0.101367799010553	0.112740393340673	0.0541256916497545	46184.7785743668
Control	Open field	1.79153850613296	0.101367799010553	0.105312711830808	0.0505597257420364	43141.9842777613
Control	Open field	1.9097776176077	0.101367799010553	0.0956249663836765	0.0459087226071773	39173.3412288714
Control	Open field	2.02801672908244	0.101367799010553	0.0848010067601318	0.0407122328340481	34739.2412253286
Control	Open field	2.14625584055719	0.101367799010553	0.0730608680553849	0.0350758933763851	29929.8229640968
Control	Open field	2.26449495203193	0.101367799010553	0.0634473178827248	0.0304605107536501	25991.5744545655
Control	Open field	2.38273406350667	0.101367799010553	0.0561601075389225	0.0269619838426814	23006.3250139648
Control	Open field	2.50097317498142	0.101367799010553	0.0531225142778136	0.0255036614851272	21761.956708992
Control	Open field	2.61921228645616	0.101367799010553	0.0448215471910704	0.021518438694799	18361.4157361051
Control	Open field	2.73745139793091	0.101367799010553	0.0361720043531237	0.0173658676890959	14818.0786152833
Control	Open field	2.85569050940565	0.101367799010553	0.0290468939404988	0.0139451635586885	11899.234384089
Control	Open field	2.97392962088039	0.101367799010553	0.0234960600017945	0.0112802560019316	9625.30195609514
Control	Open field	3.09216873235514	0.101367799010553	0.0197008969715894	0.00945823092425858	8070.59064979343
Control	Open field	3.21040784382988	0.101367799010553	0.0152704381368489	0.00733120580353302	6255.62660538899
Control	Open field	3.32864695530462	0.101367799010553	0.0105143141106937	0.00504783162982594	4307.25186133032
Control	Open field	3.44688606677937	0.101367799010553	0.00904352819379681	0.00434171998109143	3704.73558575803
Control	Open field	3.56512517825411	0.101367799010553	0.00675150819161051	0.0032413409224648	2765.79583974239
Control	Open field	3.68336428972885	0.101367799010553	0.0054930992449393	0.00263718962763119	2250.28106428485
Control	Open field	3.8016034012036	0.101367799010553	0.00471550061324986	0.00226387122311832	1931.73311922148
Control	Open field	3.91984251267834	0.101367799010553	0.00283302131385221	0.00136010912794489	1160.56417934744
Control	Open field	4.03808162415308	0.101367799010553	0.00104433082857392	0.000501374234493933	427.816389910279
Control	Open field	4.15632073562783	0.101367799010553	0.00121113490199317	0.000581455433222161	496.148679410913
Control	Open field	4.27455984710257	0.101367799010553	0.00244510250517967	0.00117387264959676	1001.65091186188
Control	Open field	4.39279895857731	0.101367799010553	0.00146819867517219	0.000704869536270093	601.456396476339
Control	Open field	4.51103807005206	0.101367799010553	0.00143563875866889	0.000689237800841654	588.118031321262
Control	Open field	4.6292771815268	0.101367799010553	0.00216670156318371	0.00104021475560715	887.602295567587
Control	Open field	4.74751629300155	0.101367799010553	0.00144746993782976	0.00069491784803804	592.964744851586
Control	Open field	4.86575540447629	0.101367799010553	0.000967412397780096	0.000464446358477487	396.306293225003
Control	Open field	4.98399451595103	0.101367799010553	0.000876385843845214	0.000420745294074319	359.016719246255
Control	Open field	5.10223362742578	0.101367799010553	0.000700943388533012	0.000336516882613933	287.14566477288
Control	Open field	5.22047273890052	0.101367799010553	0.000578373489349217	0.000277672129884387	236.934170152843
Control	Open field	5.33871185037526	0.101367799010553	0.000885241766729526	0.000424996946362438	362.644601191351
Control	Open field	5.45695096185001	0.101367799010553	0.000806836767434952	0.00038735538161471	330.525522800333
Control	Open field	5.57519007332475	0.101367799010553	0.000581691791940383	0.000279265218373154	238.293532719129
Control	Open field	5.69342918479949	0.101367799010553	0.000858822432348603	0.0004123132515134	351.821762346199
Control	Open field	5.81166829627424	0.101367799010553	0.000426295961717099	0.000204661018927908	174.63469849318
Control	Open field	5.92990740774898	0.101367799010553	0.000110393217491901	5.29988327443175e-05	45.223243904862
Control	Open field	0.0179518340118039	0.11146443107561	0.00680009941195477	0.0032646691487669	2785.70152470374
Control	Open field	0.136190945486547	0.11146443107561	0.013554643895725	0.00650746776894171	5552.74119974714
Control	Open field	0.254430056961291	0.11146443107561	0.00476654718240514	0.00228837824123318	1952.64465255536
Control	Open field	0.372669168436035	0.11146443107561	0.0020904879201925	0.00100362524214341	856.380919434378
Control	Open field	0.490908279910778	0.11146443107561	0.00334562471507203	0.00160620560508952	1370.55523827755
Control	Open field	0.609147391385522	0.11146443107561	0.00607169737592718	0.00291496960603115	2487.30726023283
Control	Open field	0.727386502860265	0.11146443107561	0.0139306689633961	0.00668799416469273	5706.78212486901
Control	Open field	0.845625614335009	0.11146443107561	0.0287970862156827	0.013825233021953	11796.8991507717
Control	Open field	0.963864725809752	0.11146443107561	0.0460814649745674	0.0221233143691949	18877.5486156214
Control	Open field	1.0821038372845	0.11146443107561	0.0631204654433591	0.0303035917131549	25857.6773916647
Control	Open field	1.20034294875924	0.11146443107561	0.0864989798996295	0.0415274151112671	35434.8261097626
Control	Open field	1.31858206023398	0.11146443107561	0.106988477262642	0.0513642462901126	43828.4716415047
Control	Open field	1.43682117170873	0.11146443107561	0.11586266234531	0.055624666102344	47463.8348057303
Control	Open field	1.55506028318347	0.11146443107561	0.12532868521164	0.0601692221361721	51341.6478690596
Control	Open field	1.67329939465821	0.11146443107561	0.127141059571044	0.0610393274535682	52084.0978996358
Control	Open field	1.79153850613296	0.11146443107561	0.115759411495393	0.0555750962587452	47421.5374755568
Control	Open field	1.9097776176077	0.11146443107561	0.104964213369996	0.0503924146331131	42999.2197922992
Control	Open field	2.02801672908244	0.11146443107561	0.0938907290510219	0.0450761302032186	38462.9005001254
Control	Open field	2.14625584055719	0.11146443107561	0.0814126068265685	0.0390854912150445	33351.1628621447
Control	Open field	2.26449495203193	0.11146443107561	0.0700272077307931	0.0336194591877728	28687.0658101658
Control	Open field	2.38273406350667	0.11146443107561	0.0621936927671005	0.0298586561348922	25478.0194041993
Control	Open field	2.50097317498142	0.11146443107561	0.0572587726048522	0.0274894434764719	23456.3997502133
Control	Open field	2.61921228645616	0.11146443107561	0.0484721245294928	0.023271049427369	19856.8966462539
Control	Open field	2.73745139793091	0.11146443107561	0.039851781926908	0.01913249720312	16325.5215770494
Control	Open field	2.85569050940565	0.11146443107561	0.0305714950019666	0.0146771113947453	12523.7963565256
Control	Open field	2.97392962088039	0.11146443107561	0.0251989265488104	0.0120977875619462	10322.8914542795
Control	Open field	3.09216873235514	0.11146443107561	0.0215187405783725	0.0103309619802068	8815.28119037377
Control	Open field	3.21040784382988	0.11146443107561	0.0162530159726363	0.00780293295815636	6658.14551128632
Control	Open field	3.32864695530462	0.11146443107561	0.0112976300021485	0.00542389484150131	4628.14191616014
Control	Open field	3.44688606677937	0.11146443107561	0.00967018602535116	0.0046425730077269	3961.44972640125
Control	Open field	3.56512517825411	0.11146443107561	0.00723151460346457	0.00347178786581909	2962.43334639688
Control	Open field	3.68336428972885	0.11146443107561	0.00559644291676161	0.00268680403422729	2292.61641950889
Control	Open field	3.8016034012036	0.11146443107561	0.00498375605190549	0.00239265834835186	2041.62556919939
Control	Open field	3.91984251267834	0.11146443107561	0.00318837705186214	0.00153071235657988	1306.13778955764
Control	Open field	4.03808162415308	0.11146443107561	0.00158701631409729	0.000761912861172984	650.130755167839
Control	Open field	4.15632073562783	0.11146443107561	0.00172996291141382	0.00083054029114262	708.689686438141
Control	Open field	4.27455984710257	0.11146443107561	0.00285758226498519	0.00137190062900549	1170.62572034477
Control	Open field	4.39279895857731	0.11146443107561	0.00160426649890139	0.000770194526297094	657.197396873947
Control	Open field	4.51103807005206	0.11146443107561	0.00165187467175378	0.00079305079996673	676.700370531967
Control	Open field	4.6292771815268	0.11146443107561	0.00218436050422106	0.00104869266107765	894.836386717184
Control	Open field	4.74751629300155	0.11146443107561	0.0014037328153501	0.000673920032305499	575.047570205059
Control	Open field	4.86575540447629	0.11146443107561	0.000959559515222671	0.000460676257209696	393.089312768059
Control	Open field	4.98399451595103	0.11146443107561	0.00114623523580926	0.000550297662560252	469.56214176068
Control	Open field	5.10223362742578	0.11146443107561	0.00095629532031527	0.000459109145353799	391.752115739072
Control	Open field	5.22047273890052	0.11146443107561	0.000835688071372637	0.000401206644097942	342.344632566229
Control	Open field	5.33871185037526	0.11146443107561	0.00112134907796413	0.00053835003255862	459.367377882473
Control	Open field	5.45695096185001	0.11146443107561	0.000981429200789955	0.000471175704855892	402.04836067881
Control	Open field	5.57519007332475	0.11146443107561	0.000545969264420462	0.000262115140639697	223.659584985429
Control	Open field	5.69342918479949	0.11146443107561	0.000637878092579339	0.000306239777297523	261.310587893682
Control	Open field	5.81166829627424	0.11146443107561	0.000366010632073024	0.000175718551488939	149.938451492507
Control	Open field	5.92990740774898	0.11146443107561	0.0001325204427542	6.36219229795347e-05	54.2877944969144
Control	Open field	0.0179518340118039	0.121561063140666	0.00691136410624185	0.00331808637001332	2831.28177430661
Control	Open field	0.136190945486547	0.121561063140666	0.0140260998544852	0.00673380971342282	5745.875961989
Control	Open field	0.254430056961291	0.121561063140666	0.00497613667185161	0.00238900034962454	2038.50424444404
Control	Open field	0.372669168436035	0.121561063140666	0.00211812278644945	0.00101689250337502	867.701708205734
Control	Open field	0.490908279910778	0.121561063140666	0.00337694075753955	0.00162124016730864	1383.38404297062
Control	Open field	0.609147391385522	0.121561063140666	0.00675941151790518	0.0032451352413363	2769.03348477896
Control	Open field	0.727386502860265	0.121561063140666	0.0159989854482204	0.0076809750917099	6554.08038277618
Control	Open field	0.845625614335009	0.121561063140666	0.0314334698332426	0.0150909380858276	12876.9095180068
Control	Open field	0.963864725809752	0.121561063140666	0.0494266124599587	0.0237292908604258	20247.9083538968
Control	Open field	1.0821038372845	0.121561063140666	0.0674477201938246	0.0323810694420633	27630.3632637214
Control	Open field	1.20034294875924	0.121561063140666	0.0924612408524304	0.0443898452332866	37877.3020826432
Control	Open field	1.31858206023398	0.121561063140666	0.115507088435608	0.055453958131359	47318.1718201773
Control	Open field	1.43682117170873	0.121561063140666	0.12852802757049	0.0617051988421773	52652.2776624168
Control	Open field	1.55506028318347	0.121561063140666	0.140213846630355	0.0673154599062643	57439.4435552046
Control	Open field	1.67329939465821	0.121561063140666	0.141837278343884	0.0680948554870071	58104.4920972422
Control	Open field	1.79153850613296	0.121561063140666	0.12793734138782	0.0614216154942959	52410.2995235687
Control	Open field	1.9097776176077	0.121561063140666	0.115891682730517	0.055638598539288	47475.7231806526
Control	Open field	2.02801672908244	0.121561063140666	0.103691982633169	0.0497816276158921	42478.0428375734
Control	Open field	2.14625584055719	0.121561063140666	0.0899658551140949	0.0431918320366126	36855.0523426197
Control	Open field	2.26449495203193	0.121561063140666	0.0768232969128296	0.0368822030597018	31471.1245201221
Control	Open field	2.38273406350667	0.121561063140666	0.068497673834229	0.0328851431400798	28060.4830722349
Control	Open field	2.50097317498142	0.121561063140666	0.060497326108654	0.029044245115387	24783.0926243668
Control	Open field	2.61921228645616	0.121561063140666	0.0516087474575101	0.0247769150749228	21141.8330484538
Control	Open field	2.73745139793091	0.121561063140666	0.0438887196869491	0.0210705962458383	17979.2773520768
Control	Open field	2.85569050940565	0.121561063140666	0.0324855509026069	0.0155960331441612	13307.9008405583
Control	Open field	2.97392962088039	0.121561063140666	0.0268669840541812	0.0128986076009268	11006.2212196996
Control	Open field	3.09216873235514	0.121561063140666	0.023570138184114	0.0113158202991226	9655.64852795139
Control	Open field	3.21040784382988	0.121561063140666	0.017525367777088	0.00841377809890072	7179.37206209075
Control	Open field	3.32864695530462	0.121561063140666	0.0123122884169075	0.00591102360573335	5043.80282371668
Control	Open field	3.44688606677937	0.121561063140666	0.0103237615199134	0.00495634897249241	4229.19084920165
Control	Open field	3.56512517825411	0.121561063140666	0.00774934812427108	0.00372039527832284	3174.56695519639
Control	Open field	3.68336428972885	0.121561063140666	0.0059367682054244	0.00285019127360931	2432.03271596134
Control	Open field	3.8016034012036	0.121561063140666	0.00522338823070457	0.00250770369310106	2139.79232903751
Control	Open field	3.91984251267834	0.121561063140666	0.00376656719478491	0.00180829646342435	1542.99685074681
Control	Open field	4.03808162415308	0.121561063140666	0.0023944337021209	0.0011495469937306	980.89413267604
Control	Open field	4.15632073562783	0.121561063140666	0.00234763365091004	0.00112707869229957	961.722210897205
Control	Open field	4.27455984710257	0.121561063140666	0.00308305337179054	0.00148014736507992	1262.99131207423
Control	Open field	4.39279895857731	0.121561063140666	0.00170014017416091	0.000816222651893082	696.472623186062
Control	Open field	4.51103807005206	0.121561063140666	0.00184354976541472	0.000885072361263581	755.221222700733
Control	Open field	4.6292771815268	0.121561063140666	0.00217788244912599	0.00104558260263119	892.182612579156
Control	Open field	4.74751629300155	0.121561063140666	0.00147778419152873	0.000709471460099203	605.383160764894
Control	Open field	4.86575540447629	0.121561063140666	0.00115071732357906	0.000552449474287943	471.398255908102
Control	Open field	4.98399451595103	0.121561063140666	0.00148304288817775	0.000711996115059777	607.537417399345
Control	Open field	5.10223362742578	0.121561063140666	0.00111831717476146	0.000536894441949105	458.125340544079
Control	Open field	5.22047273890052	0.121561063140666	0.00104932937799789	0.000503773995012777	429.864075673105
Control	Open field	5.33871185037526	0.121561063140666	0.00134755659581051	0.000646950313230096	552.034644813351
Control	Open field	5.45695096185001	0.121561063140666	0.00113271374806811	0.000543806112775499	464.022983178589
Control	Open field	5.57519007332475	0.121561063140666	0.000608093696572788	0.000291940545350076	249.109231363222
Control	Open field	5.69342918479949	0.121561063140666	0.000510675883260468	0.000245171092376793	209.20143963295
Control	Open field	5.81166829627424	0.121561063140666	0.000324633981458263	0.00015585397796464	132.988258308266
Control	Open field	5.92990740774898	0.121561063140666	0.000156334856963582	7.50550180940924e-05	64.0435121642731
Control	Open field	0.0179518340118039	0.131657695205722	0.0071158329291904	0.00341625009053059	2915.04365444042
Control	Open field	0.136190945486547	0.131657695205722	0.0145457946929326	0.00698331072849179	5958.77207072801
Control	Open field	0.254430056961291	0.131657695205722	0.00525128022418942	0.00252109439889979	2151.21845152054
Control	Open field	0.372669168436035	0.131657695205722	0.00216760436687605	0.00104064818388271	887.972134516974
Control	Open field	0.490908279910778	0.131657695205722	0.00368662067801218	0.00176991482941463	1510.24628047176
Control	Open field	0.609147391385522	0.131657695205722	0.00772684254873887	0.00370959054538231	3165.34741114617
Control	Open field	0.727386502860265	0.131657695205722	0.0180472455190142	0.00866432710712541	7393.16241033727
Control	Open field	0.845625614335009	0.131657695205722	0.0339089477368515	0.0162793937025438	13891.0038940876
Control	Open field	0.963864725809752	0.131657695205722	0.051824452368998	0.0248804731447554	21230.1978596742
Control	Open field	1.0821038372845	0.131657695205722	0.0721010469129462	0.0346150915142027	29536.6264741699
Control	Open field	1.20034294875924	0.131657695205722	0.0988110355058106	0.0474383269465761	40478.5335611683
Control	Open field	1.31858206023398	0.131657695205722	0.122181166644108	0.0586581255859468	50052.2480027586
Control	Open field	1.43682117170873	0.131657695205722	0.140446644990128	0.0674272243933686	57534.8108000758
Control	Open field	1.55506028318347	0.131657695205722	0.153972549287388	0.0739208945286621	63075.7786508741
Control	Open field	1.67329939465821	0.131657695205722	0.155006784342305	0.0744174218691925	63499.4592465311
Control	Open field	1.79153850613296	0.131657695205722	0.140646348990645	0.0675231005636827	57616.6207421117
Control	Open field	1.9097776176077	0.131657695205722	0.127975942813093	0.0614401477060409	52426.1128290406
Control	Open field	2.02801672908244	0.131657695205722	0.113278928029857	0.0543842375148678	46405.3925409992
Control	Open field	2.14625584055719	0.131657695205722	0.0985732468101438	0.0473241666421983	40381.1219952563
Control	Open field	2.26449495203193	0.131657695205722	0.0841423859472848	0.0403960346554365	34469.4332576209
Control	Open field	2.38273406350667	0.131657695205722	0.074452028882119	0.0357437777052564	30499.7203437334
Control	Open field	2.50097317498142	0.131657695205722	0.063331261998708	0.0304047933234878	25944.0314653427
Control	Open field	2.61921228645616	0.131657695205722	0.0544142874536592	0.026123830658974	22291.1393411162
Control	Open field	2.73745139793091	0.131657695205722	0.0475283804529483	0.0228179660260279	19470.286222833
Control	Open field	2.85569050940565	0.131657695205722	0.0347722410192193	0.0166938533706377	14244.6571669693
Control	Open field	2.97392962088039	0.131657695205722	0.0285095479378787	0.0136871883717548	11679.1073700397
Control	Open field	3.09216873235514	0.131657695205722	0.0254581260409013	0.0122222270052458	10429.0740814114
Control	Open field	3.21040784382988	0.131657695205722	0.0189659620618863	0.00910539500514811	7769.52015442408
Control	Open field	3.32864695530462	0.131657695205722	0.0137682336801671	0.00661001038450023	5640.23953648254
Control	Open field	3.44688606677937	0.131657695205722	0.0113884933316074	0.00546751754323962	4665.36462425294
Control	Open field	3.56512517825411	0.131657695205722	0.00836716434407064	0.00401700352332019	3427.6590765346
Control	Open field	3.68336428972885	0.131657695205722	0.00636959029404256	0.00305798542984362	2609.3408814963
Control	Open field	3.8016034012036	0.131657695205722	0.00542922324471316	0.00260652331017732	2224.11387753622
Control	Open field	3.91984251267834	0.131657695205722	0.00440347731823763	0.00211407152708267	1803.91090427995
Control	Open field	4.03808162415308	0.131657695205722	0.00322423004172007	0.00154792506815795	1320.82518197088
Control	Open field	4.15632073562783	0.131657695205722	0.0029096334457566	0.00139688995250311	1191.94879885487
Control	Open field	4.27455984710257	0.131657695205722	0.0031258946393519	0.00150071508858345	1280.54149437834
Control	Open field	4.39279895857731	0.131657695205722	0.00177239580961808	0.000850911960035676	726.072577784904
Control	Open field	4.51103807005206	0.131657695205722	0.00200091361717388	0.000960621390894837	819.686268756983
Control	Open field	4.6292771815268	0.131657695205722	0.00217296742262164	0.00104322294074656	890.16914248149
Control	Open field	4.74751629300155	0.131657695205722	0.00164752162545036	0.000790960939935429	674.917118995495
Control	Open field	4.86575540447629	0.131657695205722	0.0014920653710287	0.00071632773135306	611.233531634133
Control	Open field	4.98399451595103	0.131657695205722	0.0017120139440911	0.000821923146550923	701.336784280582
Control	Open field	5.10223362742578	0.131657695205722	0.00115715743207591	0.000555541314899484	474.03648499449
Control	Open field	5.22047273890052	0.131657695205722	0.00116558775383032	0.000559588639751445	477.490016883116
Control	Open field	5.33871185037526	0.131657695205722	0.00147742511332791	0.000709299069748239	605.236062225457
Control	Open field	5.45695096185001	0.131657695205722	0.00116942087242062	0.000561428886966554	479.060276912343
Control	Open field	5.57519007332475	0.131657695205722	0.000761688468308314	0.000365680072130423	312.030251173311
Control	Open field	5.69342918479949	0.131657695205722	0.000562858213102908	0.000270223379413641	230.578244146885
Control	Open field	5.81166829627424	0.131657695205722	0.000340900288397633	0.000163663291801431	139.651848543821
Control	Open field	5.92990740774898	0.131657695205722	0.000185630539218441	8.9119622779338e-05	76.0446641740695
Control	Open field	0.0179518340118039	0.141754327270778	0.00723615586582745	0.00347401609589772	2964.33466737141
Control	Open field	0.136190945486547	0.141754327270778	0.0149439152308901	0.00717444496918765	6121.86453782552
Control	Open field	0.254430056961291	0.141754327270778	0.00554470348069482	0.00266196437667686	2271.42104908752
Control	Open field	0.372669168436035	0.141754327270778	0.00236407027166042	0.00113496977232986	968.455571207319
Control	Open field	0.490908279910778	0.141754327270778	0.00437469255865746	0.00210025221197224	1792.11905480938
Control	Open field	0.609147391385522	0.141754327270778	0.00901442382639458	0.00432774722501887	3692.8128070255
Control	Open field	0.727386502860265	0.141754327270778	0.0199630901656731	0.00958410761809584	8177.99966490897
Control	Open field	0.845625614335009	0.141754327270778	0.0364965037114929	0.0175216570356751	14951.0117244353
Control	Open field	0.963864725809752	0.141754327270778	0.0539984955618599	0.0259242125535272	22120.8076978893
Control	Open field	1.0821038372845	0.141754327270778	0.076995731523981	0.0369649874310914	31541.763393188
Control	Open field	1.20034294875924	0.141754327270778	0.105604658294195	0.0506998867241591	43261.5818981666
Control	Open field	1.31858206023398	0.141754327270778	0.127226903626333	0.0610805404450153	52119.2644319489
Control	Open field	1.43682117170873	0.141754327270778	0.149846506150735	0.071940016762224	61385.5203236856
Control	Open field	1.55506028318347	0.141754327270778	0.164813022628387	0.0791253123952853	67516.6435978546
Control	Open field	1.67329939465821	0.141754327270778	0.165293558897376	0.0793560137184856	67713.4981636635
Control	Open field	1.79153850613296	0.141754327270778	0.152564503996967	0.0732449041142249	62498.9644493817
Control	Open field	1.9097776176077	0.141754327270778	0.14006007460569	0.0672416352818794	57376.4499226684
Control	Open field	2.02801672908244	0.141754327270778	0.12186682866486	0.0585072146299493	49923.4775635318
Control	Open field	2.14625584055719	0.141754327270778	0.106989709081939	0.0513648376759459	43828.9762636708
Control	Open field	2.26449495203193	0.141754327270778	0.0919245732414829	0.0441321957363509	37657.4529758129
Control	Open field	2.38273406350667	0.141754327270778	0.0796908176462481	0.0382588750617879	32645.8215936914
Control	Open field	2.50097317498142	0.141754327270778	0.0664028435075234	0.0318794331459768	27202.323259918
Control	Open field	2.61921228645616	0.141754327270778	0.0576737006004044	0.0276886468327725	23626.3774931593
Control	Open field	2.73745139793091	0.141754327270778	0.0505127230827316	0.0242507232142059	20692.8400871795
Control	Open field	2.85569050940565	0.141754327270778	0.0372512421992238	0.0178840004820004	15260.1948743652
Control	Open field	2.97392962088039	0.141754327270778	0.0302926110323488	0.0145432216033554	12409.5498650679
Control	Open field	3.09216873235514	0.141754327270778	0.0269717149003677	0.0129488879779855	11049.124839225
Control	Open field	3.21040784382988	0.141754327270778	0.0203061828708232	0.00974882347029377	8318.54965012997
Control	Open field	3.32864695530462	0.141754327270778	0.0154594986828554	0.00742197214302378	6333.07639242383
Control	Open field	3.44688606677937	0.141754327270778	0.0128667989660855	0.00617723934360689	5270.96139725071
Control	Open field	3.56512517825411	0.141754327270778	0.00906062862114951	0.0043499297489532	3711.74087842562
Control	Open field	3.68336428972885	0.141754327270778	0.00690165014989859	0.00331342278325302	2827.30239380686
Control	Open field	3.8016034012036	0.141754327270778	0.00585139074886918	0.00280920229219442	2397.05732861875
Control	Open field	3.91984251267834	0.141754327270778	0.00507959899348609	0.00243867171897335	2080.88820527554
Control	Open field	4.03808162415308	0.141754327270778	0.00386464708823268	0.00185538377536722	1583.17586757705
Control	Open field	4.15632073562783	0.141754327270778	0.00334410296042882	0.00160547502379435	1369.93184235743
Control	Open field	4.27455984710257	0.141754327270778	0.00312897985005309	0.0015021962716638	1281.80536945335
Control	Open field	4.39279895857731	0.141754327270778	0.00190080218781224	0.000912558756060216	778.675021050411
Control	Open field	4.51103807005206	0.141754327270778	0.00215685761673829	0.00103548876171859	883.56966384254
Control	Open field	4.6292771815268	0.141754327270778	0.00222101656561241	0.00106629092038093	909.852762202518
Control	Open field	4.74751629300155	0.141754327270778	0.00182953187384302	0.000878342492276013	749.478709311036
Control	Open field	4.86575540447629	0.141754327270778	0.00184975619853707	0.000888052016340797	757.7637252679
Control	Open field	4.98399451595103	0.141754327270778	0.00174348314331302	0.000837031238008467	714.228330557038
Control	Open field	5.10223362742578	0.141754327270778	0.00114959737495307	0.000551911796600315	470.939462233775
Control	Open field	5.22047273890052	0.141754327270778	0.00120445585655219	0.000578248881042049	493.412568371743
Control	Open field	5.33871185037526	0.141754327270778	0.00145267116028938	0.000697414910135392	595.095456839508
Control	Open field	5.45695096185001	0.141754327270778	0.00104596126745957	0.000502156994157645	428.484308982416
Control	Open field	5.57519007332475	0.141754327270778	0.000950461842173156	0.000456308542749801	389.362396417287
Control	Open field	5.69342918479949	0.141754327270778	0.000764284974051492	0.000366926632170332	313.093925330038
Control	Open field	5.81166829627424	0.141754327270778	0.000395396839832476	0.000189826616689115	161.976687818413
Control	Open field	5.92990740774898	0.141754327270778	0.000222775999523616	0.000106952838285256	91.2615248608465
Control	Open field	0.0179518340118039	0.151850959335834	0.00722349757599841	0.00346793895999463	2959.14912299321
Control	Open field	0.136190945486547	0.151850959335834	0.0152986406660202	0.00734474559483969	6267.17994067916
Control	Open field	0.254430056961291	0.151850959335834	0.00582465321812582	0.00279636583401285	2386.10413872455
Control	Open field	0.372669168436035	0.151850959335834	0.00276999146302821	0.0013298490395299	1134.74362277829
Control	Open field	0.490908279910778	0.151850959335834	0.00540991966874794	0.00259725582964553	2216.20605182061
Control	Open field	0.609147391385522	0.151850959335834	0.010500726944774	0.00504130854851349	4301.68579728836
Control	Open field	0.727386502860265	0.151850959335834	0.0217335512174595	0.0104340907175633	8903.27965753957
Control	Open field	0.845625614335009	0.151850959335834	0.039349997444472	0.0188915947956848	16119.9625531126
Control	Open field	0.963864725809752	0.151850959335834	0.0570543126859378	0.0273912840307047	23372.6415176705
Control	Open field	1.0821038372845	0.151850959335834	0.0824511515652617	0.0395840875976306	33776.6089456189
Control	Open field	1.20034294875924	0.151850959335834	0.113042579651884	0.0542707686946068	46308.571009872
Control	Open field	1.31858206023398	0.151850959335834	0.132004960696765	0.0633744444843393	54076.6241791939
Control	Open field	1.43682117170873	0.151850959335834	0.156406161079345	0.0750892505858267	64072.7223231202
Control	Open field	1.55506028318347	0.151850959335834	0.172172659471535	0.0826586106446773	70531.562988471
Control	Open field	1.67329939465821	0.151850959335834	0.172527070121518	0.0828287601446922	70676.7494377006
Control	Open field	1.79153850613296	0.151850959335834	0.163181904110062	0.0783422264457774	66848.4461101115
Control	Open field	1.9097776176077	0.151850959335834	0.151055309978793	0.0725203530669304	61880.7140646723
Control	Open field	2.02801672908244	0.151850959335834	0.129507798866809	0.0621755786013785	53053.6468525817
Control	Open field	2.14625584055719	0.151850959335834	0.114886764539041	0.0551561459723477	47064.0524140052
Control	Open field	2.26449495203193	0.151850959335834	0.0999357720823172	0.0479783032880037	40939.2886481538
Control	Open field	2.38273406350667	0.151850959335834	0.0847065646666349	0.040666891998524	34700.552455075
Control	Open field	2.50097317498142	0.151850959335834	0.0701795438022102	0.0336925944233733	28749.4711958382
Control	Open field	2.61921228645616	0.151850959335834	0.0620573301248189	0.0297931896050179	25422.1576296128
Control	Open field	2.73745139793091	0.151850959335834	0.0532985956344206	0.0255881966275955	21834.0894932142
Control	Open field	2.85569050940565	0.151850959335834	0.0398504589016006	0.0191318620300671	16324.9795917941
Control	Open field	2.97392962088039	0.151850959335834	0.0325962810450401	0.0156491937316674	13353.2621077869
Control	Open field	3.09216873235514	0.151850959335834	0.0283710120418967	0.0136206784815002	11622.3553090352
Control	Open field	3.21040784382988	0.151850959335834	0.0213943553344971	0.0102712456961289	8764.32602890874
Control	Open field	3.32864695530462	0.151850959335834	0.0168868863877599	0.0081072486840312	6917.81433006419
Control	Open field	3.44688606677937	0.151850959335834	0.0143211209237862	0.00687544678735881	5866.73311315456
Control	Open field	3.56512517825411	0.151850959335834	0.0097653866797755	0.0046882780218176	4000.44924569011
Control	Open field	3.68336428972885	0.151850959335834	0.00770355025005085	0.00369840811343183	3155.80558123483
Control	Open field	3.8016034012036	0.151850959335834	0.00668369877123496	0.00320878620388133	2738.01730382903
Control	Open field	3.91984251267834	0.151850959335834	0.00586730927331717	0.00281684463865305	2403.57844767002
Control	Open field	4.03808162415308	0.151850959335834	0.00429082364063976	0.00205998746691403	1757.76164932992
Control	Open field	4.15632073562783	0.151850959335834	0.00369498539498073	0.00177393065797405	1513.67293696623
Control	Open field	4.27455984710257	0.151850959335834	0.0032299124315812	0.00155065313457979	1323.15300707183
Control	Open field	4.39279895857731	0.151850959335834	0.0021645717133873	0.00103919223306732	886.729789819388
Control	Open field	4.51103807005206	0.151850959335834	0.00231803015950158	0.00111286631109127	949.594963020779
Control	Open field	4.6292771815268	0.151850959335834	0.00233011455144768	0.00111866792356457	954.545406687851
Control	Open field	4.74751629300155	0.151850959335834	0.00194739788278734	0.000934928947822876	797.763227071133
Control	Open field	4.86575540447629	0.151850959335834	0.00211108089610039	0.00101351175248024	864.8169555729
Control	Open field	4.98399451595103	0.151850959335834	0.00164006958931278	0.000787383281580746	671.864347679518
Control	Open field	5.10223362742578	0.151850959335834	0.00123214311424125	0.000591541294948901	504.754819607614
Control	Open field	5.22047273890052	0.151850959335834	0.00125395577844968	0.000602013367131916	513.690508376582
Control	Open field	5.33871185037526	0.151850959335834	0.00130129983698695	0.000624742841794052	533.085286020725
Control	Open field	5.45695096185001	0.151850959335834	0.00081546494924355	0.000391497697374236	334.060109247316
Control	Open field	5.57519007332475	0.151850959335834	0.00109275924529055	0.000524624300176861	447.655381388744
Control	Open field	5.69342918479949	0.151850959335834	0.00100021061438551	0.000480192499732134	409.742279446712
Control	Open field	5.81166829627424	0.151850959335834	0.000463343418282189	0.000222447183682455	189.811411359808
Control	Open field	5.92990740774898	0.151850959335834	0.000282570247906736	0.00013565954184122	115.756597476482
Control	Open field	0.0179518340118039	0.16194759140089	0.00719620955393254	0.00345483821567129	2947.97042102579
Control	Open field	0.136190945486547	0.16194759140089	0.0158461420376633	0.00760759628695876	6491.46716258098
Control	Open field	0.254430056961291	0.16194759140089	0.00612566006553886	0.00294087662845644	2509.41339980839
Control	Open field	0.372669168436035	0.16194759140089	0.00333143061358612	0.00159939113924009	1364.74053943924
Control	Open field	0.490908279910778	0.16194759140089	0.00655217953470663	0.00314564495138602	2684.13965946978
Control	Open field	0.609147391385522	0.16194759140089	0.0119436111228743	0.00573402481280906	4892.77195815219
Control	Open field	0.727386502860265	0.16194759140089	0.0234101448912808	0.0112390088974829	9590.10631558253
Control	Open field	0.845625614335009	0.16194759140089	0.0424089835573689	0.0203601876770954	17373.0945681775
Control	Open field	0.963864725809752	0.16194759140089	0.0615404723392777	0.0295450506346096	25210.4237366192
Control	Open field	1.0821038372845	0.16194759140089	0.088970847995707	0.0427141376904838	36447.4417065294
Control	Open field	1.20034294875924	0.16194759140089	0.121343409843011	0.0582559257625291	49709.0559026484
Control	Open field	1.31858206023398	0.16194759140089	0.138020342702764	0.066262377566392	56540.8615102433
Control	Open field	1.43682117170873	0.16194759140089	0.161584338602105	0.0775752490075074	66193.9938143838
Control	Open field	1.55506028318347	0.16194759140089	0.177158328387151	0.0850521873424185	72573.9721737666
Control	Open field	1.67329939465821	0.16194759140089	0.177726641123207	0.0853250293913145	72806.7848959686
Control	Open field	1.79153850613296	0.16194759140089	0.172774309828328	0.0829474577981049	70778.0326670335
Control	Open field	1.9097776176077	0.16194759140089	0.160649597157003	0.0771264876919697	65811.0713729494
Control	Open field	2.02801672908244	0.16194759140089	0.137154421747598	0.0658466563752237	56186.1317954339
Control	Open field	2.14625584055719	0.16194759140089	0.122196059365916	0.0586652754533947	50058.3488956035
Control	Open field	2.26449495203193	0.16194759140089	0.107909469384929	0.05180640667421	44205.7615903526
Control	Open field	2.38273406350667	0.16194759140089	0.0903187176674987	0.0433612383087955	36999.6046047968
Control	Open field	2.50097317498142	0.16194759140089	0.0746737727788903	0.0358502350399012	30590.5590615091
Control	Open field	2.61921228645616	0.16194759140089	0.067206663360529	0.0322653401329629	27531.6128856209
Control	Open field	2.73745139793091	0.16194759140089	0.0564337575118266	0.0270933608373368	23118.4273672648
Control	Open field	2.85569050940565	0.16194759140089	0.0427603422579467	0.0205288719624913	17517.0307680214
Control	Open field	2.97392962088039	0.16194759140089	0.0356497111388013	0.0171151192161528	14604.1180662768
Control	Open field	3.09216873235514	0.16194759140089	0.0299975711859969	0.014401575514719	12288.6850217708
Control	Open field	3.21040784382988	0.16194759140089	0.0223129312902688	0.0107122460994958	9140.62618064637
Control	Open field	3.32864695530462	0.16194759140089	0.0177556949000129	0.00852435616648239	7273.72694995968
Control	Open field	3.44688606677937	0.16194759140089	0.0153441949055899	0.00736661579283379	6285.84150824436
Control	Open field	3.56512517825411	0.16194759140089	0.0104837989518264	0.00503318156492417	4294.7511434094
Control	Open field	3.68336428972885	0.16194759140089	0.00878447808915471	0.00421735225741917	3598.61415609076
Control	Open field	3.8016034012036	0.16194759140089	0.00771059478851787	0.00370179013566524	3158.69141868508
Control	Open field	3.91984251267834	0.16194759140089	0.00671222026959857	0.00322247912954954	2749.70130676267
Control	Open field	4.03808162415308	0.16194759140089	0.00462773936510429	0.00222173780389588	1895.78119735116
Control	Open field	4.15632073562783	0.16194759140089	0.00407806487554651	0.00195784381658613	1670.60374465688
Control	Open field	4.27455984710257	0.16194759140089	0.00348854127226923	0.00167481861305665	1429.10186343272
Control	Open field	4.39279895857731	0.16194759140089	0.00257488627451387	0.00123618071924221	1054.81761167225
Control	Open field	4.51103807005206	0.16194759140089	0.00247120388388638	0.00118640369666561	1012.34349825736
Control	Open field	4.6292771815268	0.16194759140089	0.00244960477486953	0.00117603415049042	1003.49529365395
Control	Open field	4.74751629300155	0.16194759140089	0.00201255051005897	0.000966208162923883	824.453391748716
Control	Open field	4.86575540447629	0.16194759140089	0.00224996647893309	0.00108018952437947	921.712267893815
Control	Open field	4.98399451595103	0.16194759140089	0.00154581516423674	0.000742132544048945	633.252456920566
Control	Open field	5.10223362742578	0.16194759140089	0.00151524210788747	0.00072745468306481	620.72802094875
Control	Open field	5.22047273890052	0.16194759140089	0.00142819718521594	0.000685665165531732	585.06954610682
Control	Open field	5.33871185037526	0.16194759140089	0.00115251134367881	0.000553310767883391	472.133187006086
Control	Open field	5.45695096185001	0.16194759140089	0.000582395151392984	0.000279602895187314	238.581668139044
Control	Open field	5.57519007332475	0.16194759140089	0.00110380889138483	0.000529929140080432	452.181935209143
Control	Open field	5.69342918479949	0.16194759140089	0.00113906682440098	0.000546856169994841	466.625559016807
Control	Open field	5.81166829627424	0.16194759140089	0.000542455921280087	0.000260428414863416	222.220322887915
Control	Open field	5.92990740774898	0.16194759140089	0.000382621344299811	0.000183693211337367	156.743129420483
Control	Open field	0.0179518340118039	0.172044223465946	0.00724816296754457	0.0034797806019979	2969.25344863244
Control	Open field	0.136190945486547	0.172044223465946	0.0166613137900808	0.00799895322306255	6825.40716198935
Control	Open field	0.254430056961291	0.172044223465946	0.00650002735442991	0.00312060713889596	2662.77520590634
Control	Open field	0.372669168436035	0.172044223465946	0.00391919828511505	0.00188157333506352	1605.52309268709
Control	Open field	0.490908279910778	0.172044223465946	0.00746072832840893	0.00358183140062157	3056.33212410269
Control	Open field	0.609147391385522	0.172044223465946	0.0131846443600571	0.00632983417919893	5401.16866996354
Control	Open field	0.727386502860265	0.172044223465946	0.0249573481676513	0.0119818078622094	10223.9274209673
Control	Open field	0.845625614335009	0.172044223465946	0.0453458528992535	0.0217701533487081	18576.2007152966
Control	Open field	0.963864725809752	0.172044223465946	0.0669048413868384	0.0321204380034153	27407.9697031667
Control	Open field	1.0821038372845	0.172044223465946	0.0966371113620907	0.046394644692272	39587.9724921487
Control	Open field	1.20034294875924	0.172044223465946	0.130154188668821	0.062485904777051	53318.4443133145
Control	Open field	1.31858206023398	0.172044223465946	0.145698279594779	0.0699484889272754	59686.1744256789
Control	Open field	1.43682117170873	0.172044223465946	0.167524623574643	0.080427128650713	68627.4671950938
Control	Open field	1.55506028318347	0.172044223465946	0.182036580356272	0.0873941940894822	74572.377362429
Control	Open field	1.67329939465821	0.172044223465946	0.1825975562261	0.0876635137721049	74802.1844933594
Control	Open field	1.79153850613296	0.172044223465946	0.181656771024255	0.0872118509010177	74416.7861907121
Control	Open field	1.9097776176077	0.172044223465946	0.169234857887052	0.0812481974114242	69328.0749425783
Control	Open field	2.02801672908244	0.172044223465946	0.145782517841283	0.0699889309837581	59720.6831287886
Control	Open field	2.14625584055719	0.172044223465946	0.129109530097025	0.0619843731958595	52890.4936614269
Control	Open field	2.26449495203193	0.172044223465946	0.11550504982846	0.0554529794136289	47317.3366925277
Control	Open field	2.38273406350667	0.172044223465946	0.0965936768007399	0.046373792133531	39570.1792634839
Control	Open field	2.50097317498142	0.172044223465946	0.079446959679825	0.0381418009528031	32545.9237145984
Control	Open field	2.61921228645616	0.172044223465946	0.0719329072289393	0.0345343691003369	29467.7470437784
Control	Open field	2.73745139793091	0.172044223465946	0.0598576884321217	0.0287371605769914	24521.0612123492
Control	Open field	2.85569050940565	0.172044223465946	0.0460596194066599	0.0221128265002294	18868.5994476547
Control	Open field	2.97392962088039	0.172044223465946	0.0391268250618215	0.0187844516572749	16028.5386475255
Control	Open field	3.09216873235514	0.172044223465946	0.031846383097452	0.0152891741869663	13046.0619141698
Control	Open field	3.21040784382988	0.172044223465946	0.0232871478339327	0.0111799590697983	9539.71983305751
Control	Open field	3.32864695530462	0.172044223465946	0.0181634655702986	0.00872012335257872	7440.77265166624
Control	Open field	3.44688606677937	0.172044223465946	0.0159237163499455	0.00764483904602773	6523.24594505326
Control	Open field	3.56512517825411	0.172044223465946	0.0113691237204922	0.00545821835980118	4657.42974684194
Control	Open field	3.68336428972885	0.172044223465946	0.00989021337215685	0.00474820624152032	4051.58524918429
Control	Open field	3.8016034012036	0.172044223465946	0.00847559172036538	0.00406905857264033	3472.077001798
Control	Open field	3.91984251267834	0.172044223465946	0.00741728268670099	0.0035609735222966	3038.53435630318
Control	Open field	4.03808162415308	0.172044223465946	0.00500734519837075	0.00240398329436302	2051.28900458377
Control	Open field	4.15632073562783	0.172044223465946	0.00459961915190533	0.00220823753177839	1884.26158329293
Control	Open field	4.27455984710257	0.172044223465946	0.00388861752210201	0.0018668917741765	1592.99549963422
Control	Open field	4.39279895857731	0.172044223465946	0.00306331987995906	0.00147067348564421	1254.90736874451
Control	Open field	4.51103807005206	0.172044223465946	0.00265301887484711	0.00127369150759516	1086.82510019437
Control	Open field	4.6292771815268	0.172044223465946	0.00255435884330532	0.0012263256763509	1046.40842631308
Control	Open field	4.74751629300155	0.172044223465946	0.0021215744612154	0.00101854962269598	869.115707483658
Control	Open field	4.86575540447629	0.172044223465946	0.00230088003570262	0.00110463268439376	942.569311905791
Control	Open field	4.98399451595103	0.172044223465946	0.00157449906886245	0.000755903439564546	645.002990553916
Control	Open field	5.10223362742578	0.172044223465946	0.00200641311202733	0.000963261650999021	821.939169820669
Control	Open field	5.22047273890052	0.172044223465946	0.00178994639215989	0.00085933784352591	733.262279226653
Control	Open field	5.33871185037526	0.172044223465946	0.00118175095992931	0.000567348455762923	484.111371240802
Control	Open field	5.45695096185001	0.172044223465946	0.000435663956356791	0.000209158512454583	178.472353705298
Control	Open field	5.57519007332475	0.172044223465946	0.000958753012325899	0.00046028906211651	392.758924017378
Control	Open field	5.69342918479949	0.172044223465946	0.0011216497324873	0.000538494374205228	459.490542811816
Control	Open field	5.81166829627424	0.172044223465946	0.000618835358256452	0.000297097524591217	253.509617521905
Control	Open field	5.92990740774898	0.172044223465946	0.000502083235746247	0.00024104583632589	205.681410022864
Control	Open field	0.0179518340118039	0.182140855531002	0.00736607248393166	0.00353638794509324	3017.55578947751
Control	Open field	0.136190945486547	0.182140855531002	0.0175785409391042	0.00843930607592876	7201.15476694967
Control	Open field	0.254430056961291	0.182140855531002	0.00698060215278206	0.00335132695971166	2859.64555550009
Control	Open field	0.372669168436035	0.182140855531002	0.00440691808120606	0.00211572340774364	1805.32043347455
Control	Open field	0.490908279910778	0.182140855531002	0.00787225762457691	0.00377940307062561	3224.91756945368
Control	Open field	0.609147391385522	0.182140855531002	0.0141715607505964	0.00680364423658452	5805.4648908463
Control	Open field	0.727386502860265	0.182140855531002	0.0261542394915514	0.0125564250762893	10714.241133151
Control	Open field	0.845625614335009	0.182140855531002	0.047705165629802	0.0229028390665336	19542.7073312422
Control	Open field	0.963864725809752	0.182140855531002	0.0720432754714351	0.0345873559428007	29512.9600565262
Control	Open field	1.0821038372845	0.182140855531002	0.104841065063435	0.050333292191984	42948.7713496264
Control	Open field	1.20034294875924	0.182140855531002	0.138423218600939	0.0664557948145636	56705.9020391861
Control	Open field	1.31858206023398	0.182140855531002	0.154150880375455	0.0740065097478242	63148.8330510873
Control	Open field	1.43682117170873	0.182140855531002	0.175263272269909	0.0841423872253399	71797.6510650017
Control	Open field	1.55506028318347	0.182140855531002	0.188688376353008	0.0905876640461505	77297.325503268
Control	Open field	1.67329939465821	0.182140855531002	0.188684737295288	0.0905859169658875	77295.8347414386
Control	Open field	1.79153850613296	0.182140855531002	0.189796018814421	0.0911194336501774	77751.0778834405
Control	Open field	1.9097776176077	0.182140855531002	0.177161558091149	0.0850537378954862	72575.2952413879
Control	Open field	2.02801672908244	0.182140855531002	0.155243710226531	0.0745311679452305	63596.5173565597
Control	Open field	2.14625584055719	0.182140855531002	0.135821173821187	0.0652065755309114	55639.9587828921
Control	Open field	2.26449495203193	0.182140855531002	0.122552350967504	0.0588363279820719	50204.305887944
Control	Open field	2.38273406350667	0.182140855531002	0.102816060928721	0.0493611051511441	42119.216255816
Control	Open field	2.50097317498142	0.182140855531002	0.084055508053285	0.0403543253269299	34433.8432070765
Control	Open field	2.61921228645616	0.182140855531002	0.0755318797746176	0.0362622048164559	30942.0877409508
Control	Open field	2.73745139793091	0.182140855531002	0.0629466371578502	0.0302201382507119	25786.4675915363
Control	Open field	2.85569050940565	0.182140855531002	0.0492777262076525	0.0236578118532622	20186.9162073221
Control	Open field	2.97392962088039	0.182140855531002	0.0423622182232895	0.0203377360430601	17353.9368684799
Control	Open field	3.09216873235514	0.182140855531002	0.0336290537396439	0.0161450190056089	13776.3436387676
Control	Open field	3.21040784382988	0.182140855531002	0.024500705271443	0.0117625775414535	10036.8609186782
Control	Open field	3.32864695530462	0.182140855531002	0.0183703208887797	0.00881943280904292	7525.51217401395
Control	Open field	3.44688606677937	0.182140855531002	0.0162890518420351	0.00782023346862657	6672.90782140072
Control	Open field	3.56512517825411	0.182140855531002	0.0125711720219009	0.00603531139435854	5149.85604580383
Control	Open field	3.68336428972885	0.182140855531002	0.0107670322098606	0.00516915941221615	4410.77934696266
Control	Open field	3.8016034012036	0.182140855531002	0.0087719510639313	0.00421133814052247	3593.48238504584
Control	Open field	3.91984251267834	0.182140855531002	0.00783729111902158	0.00376261595252466	3210.5933306539
Control	Open field	4.03808162415308	0.182140855531002	0.00549072950734823	0.00263605193702763	2249.31028706225
Control	Open field	4.15632073562783	0.182140855531002	0.00526380992591174	0.00252710980076056	2156.3513190093
Control	Open field	4.27455984710257	0.182140855531002	0.00435936401282238	0.00209289310916335	1785.83962403677
Control	Open field	4.39279895857731	0.182140855531002	0.00356028280051974	0.00170926110275805	1458.49121092971
Control	Open field	4.51103807005206	0.182140855531002	0.00293503024182933	0.00140908273551896	1202.35274874684
Control	Open field	4.6292771815268	0.182140855531002	0.00267962219515606	0.00128646353250331	1097.72330997885
Control	Open field	4.74751629300155	0.182140855531002	0.00234070222026598	0.0011237509721576	958.88270874528
Control	Open field	4.86575540447629	0.182140855531002	0.00231085657895603	0.00110942233686759	946.656262708812
Control	Open field	4.98399451595103	0.182140855531002	0.00176204840725006	0.000845944261295658	721.83370232043
Control	Open field	5.10223362742578	0.182140855531002	0.00258537480632262	0.00124121617301097	1059.1143016589
Control	Open field	5.22047273890052	0.182140855531002	0.00225739585384404	0.00108375630327446	924.755755902334
Control	Open field	5.33871185037526	0.182140855531002	0.00146504823633446	0.000703357037723304	600.165800303831
Control	Open field	5.45695096185001	0.182140855531002	0.000415059443978558	0.000199266463557718	170.03159158248
Control	Open field	5.57519007332475	0.182140855531002	0.000731881691915192	0.000351370095552177	299.81972638321
Control	Open field	5.69342918479949	0.182140855531002	0.0010030777425728	0.000481568983276204	410.916815711403
Control	Open field	5.81166829627424	0.182140855531002	0.000661668294081	0.000317661248099682	271.056386680046
Control	Open field	5.92990740774898	0.182140855531002	0.000583646019081469	0.000280203425989056	239.094093592838
Control	Open field	0.0179518340118039	0.192237487596058	0.00756073802015722	0.00362984519210443	3097.30169438553
Control	Open field	0.136190945486547	0.192237487596058	0.0184294759224253	0.00884783263110983	7549.74538847704
Control	Open field	0.254430056961291	0.192237487596058	0.00758961399898793	0.00364370830079125	3109.1309123694
Control	Open field	0.372669168436035	0.192237487596058	0.0047509540803808	0.00228089212727683	1946.25684475248
Control	Open field	0.490908279910778	0.192237487596058	0.00772060272549235	0.00370659485999411	3162.79123011429
Control	Open field	0.609147391385522	0.192237487596058	0.0147754642993961	0.00709357312808446	6052.85760303342
Control	Open field	0.727386502860265	0.192237487596058	0.0266764490460876	0.0128071333848896	10928.167410424
Control	Open field	0.845625614335009	0.192237487596058	0.049089980707765	0.0235676768560848	20110.0051368202
Control	Open field	0.963864725809752	0.192237487596058	0.0761035304015266	0.0365366493579962	31176.2678501678
Control	Open field	1.0821038372845	0.192237487596058	0.112333679548498	0.0539304318617345	46018.1658291194
Control	Open field	1.20034294875924	0.192237487596058	0.14501585766825	0.0696208640390176	59406.6161889445
Control	Open field	1.31858206023398	0.192237487596058	0.162141592408082	0.0778427817593386	66422.2761795251
Control	Open field	1.43682117170873	0.192237487596058	0.183858250717428	0.0882687623372393	75318.6355558985
Control	Open field	1.55506028318347	0.192237487596058	0.197047458597598	0.0946007874231326	80721.6736992577
Control	Open field	1.67329939465821	0.192237487596058	0.196599106146334	0.0943855372735771	80538.0034274827
Control	Open field	1.79153850613296	0.192237487596058	0.197184352134097	0.094666508830747	80777.7529578455
Control	Open field	1.9097776176077	0.192237487596058	0.184278040379699	0.0884702997378514	75490.6049097861
Control	Open field	2.02801672908244	0.192237487596058	0.164292460635389	0.0788753950667866	67303.392254051
Control	Open field	2.14625584055719	0.192237487596058	0.142651537862662	0.0684857744675989	58438.0583946667
Control	Open field	2.26449495203193	0.192237487596058	0.129464518889121	0.0621548002569223	53035.9169500418
Control	Open field	2.38273406350667	0.192237487596058	0.108710959695858	0.0521911952681126	44534.0969051663
Control	Open field	2.50097317498142	0.192237487596058	0.0885694439944886	0.0425214270873616	36283.0041490062
Control	Open field	2.61921228645616	0.192237487596058	0.0784795487852641	0.0376773553160083	32149.6180371762
Control	Open field	2.73745139793091	0.192237487596058	0.0652394386627716	0.0313208925020694	26725.7274848364
Control	Open field	2.85569050940565	0.192237487596058	0.0517088242613307	0.0248249610863334	21182.8301115997
Control	Open field	2.97392962088039	0.192237487596058	0.0449510437753377	0.0215806088893678	18414.4647888298
Control	Open field	3.09216873235514	0.192237487596058	0.0351309917321243	0.016866086497474	14391.6215490151
Control	Open field	3.21040784382988	0.192237487596058	0.0260234551103669	0.0124936366215142	10660.6645266924
Control	Open field	3.32864695530462	0.192237487596058	0.0186492156937968	0.0089533278024146	7639.763104258
Control	Open field	3.44688606677937	0.192237487596058	0.0165560233136137	0.00794840417232708	6782.27428656174
Control	Open field	3.56512517825411	0.192237487596058	0.0138979906548812	0.00667230559027937	5693.395259716
Control	Open field	3.68336428972885	0.192237487596058	0.0113491097044531	0.00544860980310997	4649.23088508744
Control	Open field	3.8016034012036	0.192237487596058	0.0087940413899816	0.00422194351576387	3602.5318196543
Control	Open field	3.91984251267834	0.192237487596058	0.00798205149732329	0.00383211416312061	3269.89528818747
Control	Open field	4.03808162415308	0.192237487596058	0.0060776367483228	0.00291782104755403	2489.74035977093
Control	Open field	4.15632073562783	0.192237487596058	0.00592977645055877	0.00284683459232823	2429.1685016301
Control	Open field	4.27455984710257	0.192237487596058	0.00480297410861841	0.00230586649471133	1967.56716144018
Control	Open field	4.39279895857731	0.192237487596058	0.00404762506872009	0.00194322992755005	1658.1338951516
Control	Open field	4.51103807005206	0.192237487596058	0.00330699151434017	0.00158765813822078	1354.72891579854
Control	Open field	4.6292771815268	0.192237487596058	0.00282983634074964	0.00135858004979505	1159.25943600613
Control	Open field	4.74751629300155	0.192237487596058	0.00260790913843218	0.00125203471173657	1068.34562601357
Control	Open field	4.86575540447629	0.192237487596058	0.00232668340159598	0.00111702065807813	953.139815564202
Control	Open field	4.98399451595103	0.192237487596058	0.00206060548720923	0.000989278943487969	844.139401468186
Control	Open field	5.10223362742578	0.192237487596058	0.00304067634853267	0.00145980252126729	1245.6313102345
Control	Open field	5.22047273890052	0.192237487596058	0.00260110976607377	0.00124877039163994	1065.56022233071
Control	Open field	5.33871185037526	0.192237487596058	0.00185875615326213	0.00089237281707491	761.450610720751
Control	Open field	5.45695096185001	0.192237487596058	0.000504157614888106	0.000242041727882323	206.531191884602
Control	Open field	5.57519007332475	0.192237487596058	0.000545114233019929	0.0002617046474299	223.309316242012
Control	Open field	5.69342918479949	0.192237487596058	0.000911125055098009	0.000437423290138629	373.24784557123
Control	Open field	5.81166829627424	0.192237487596058	0.000689362604496952	0.000330957047959958	282.401527107803
Control	Open field	5.92990740774898	0.192237487596058	0.000606368488470125	0.000291112287801654	248.402489512718
Control	Open field	0.0179518340118039	0.202334119661115	0.0079387736181944	0.00381133682616466	3252.16624533504
Control	Open field	0.136190945486547	0.202334119661115	0.0192138959421201	0.00922442592524178	7871.08775606514
Control	Open field	0.254430056961291	0.202334119661115	0.00829094626077202	0.00398041187810311	3396.43588140282
Control	Open field	0.372669168436035	0.202334119661115	0.00501428483089681	0.00240731495215787	2054.13186668586
Control	Open field	0.490908279910778	0.202334119661115	0.00718664803682831	0.00345024781367647	2944.05348817494
Control	Open field	0.609147391385522	0.202334119661115	0.0148231499503408	0.00711646659831879	6072.39231605683
Control	Open field	0.727386502860265	0.202334119661115	0.0263579817138939	0.0126542399621148	10797.7053569869
Control	Open field	0.845625614335009	0.202334119661115	0.0492360001815555	0.0236377795475786	20169.8228903753
Control	Open field	0.963864725809752	0.202334119661115	0.078693215246355	0.0377799347433654	32237.1477849608
Control	Open field	1.0821038372845	0.202334119661115	0.117660823459792	0.0564879477632915	48200.4622952444
Control	Open field	1.20034294875924	0.202334119661115	0.149387991376089	0.071719887768755	61197.686995163
Control	Open field	1.31858206023398	0.202334119661115	0.169202806621676	0.0812328098750199	69314.9449494092
Control	Open field	1.43682117170873	0.202334119661115	0.191782814361011	0.0920732770770041	78564.9805998745
Control	Open field	1.55506028318347	0.202334119661115	0.20554702998517	0.0986813584274278	84203.5741156048
Control	Open field	1.67329939465821	0.202334119661115	0.205932979392629	0.0988666494132186	84361.6806060669
Control	Open field	1.79153850613296	0.202334119661115	0.204080036596914	0.0979770675390236	83602.6114721456
Control	Open field	1.9097776176077	0.202334119661115	0.190455579438853	0.0914360830242348	78021.2708506027
Control	Open field	2.02801672908244	0.202334119661115	0.172171486597878	0.0826580475581386	70531.0825137404
Control	Open field	2.14625584055719	0.202334119661115	0.15029421888577	0.0721549597895286	61568.928531869
Control	Open field	2.26449495203193	0.202334119661115	0.136930417645385	0.065739113935417	56094.367170938
Control	Open field	2.38273406350667	0.202334119661115	0.115059026203467	0.0552388473135045	47134.6204384075
Control	Open field	2.50097317498142	0.202334119661115	0.0936440377997855	0.0449576958586021	38361.8419489089
Control	Open field	2.61921228645616	0.202334119661115	0.081523683222336	0.0391388180357938	33396.6659741293
Control	Open field	2.73745139793091	0.202334119661115	0.0668568161184648	0.032097381485779	27388.2958638258
Control	Open field	2.85569050940565	0.202334119661115	0.0531900957786603	0.0255361067815083	21789.6418763028
Control	Open field	2.97392962088039	0.202334119661115	0.046905502341854	0.0225189276106252	19215.1204673546
Control	Open field	3.09216873235514	0.202334119661115	0.0363383397632404	0.0174457238866098	14886.21891405
Control	Open field	3.21040784382988	0.202334119661115	0.0278612277955714	0.013375935456335	11413.5191338226
Control	Open field	3.32864695530462	0.202334119661115	0.0193291432087616	0.00927975514516803	7918.29949032846
Control	Open field	3.44688606677937	0.202334119661115	0.0166903434037281	0.00801289009050135	6837.29931739766
Control	Open field	3.56512517825411	0.202334119661115	0.014851097667796	0.00712988405671565	6083.84126619865
Control	Open field	3.68336428972885	0.202334119661115	0.0117144191637937	0.00562399172761027	4798.88209696307
Control	Open field	3.8016034012036	0.202334119661115	0.00883432165641095	0.00424128172468546	3619.03287247868
Control	Open field	3.91984251267834	0.202334119661115	0.00795068060809724	0.0038170532694452	3257.04401519068
Control	Open field	4.03808162415308	0.202334119661115	0.00673665316912069	0.00323420915413484	2759.71039064931
Control	Open field	4.15632073562783	0.202334119661115	0.00640137875383133	0.00307324679554906	2622.36321477953
Control	Open field	4.27455984710257	0.202334119661115	0.00511139627106852	0.00245393731802557	2093.91415082084
Control	Open field	4.39279895857731	0.202334119661115	0.00449405740640119	0.00215755824711507	1841.01758087669
Control	Open field	4.51103807005206	0.202334119661115	0.00364685788043773	0.00175082505283258	1493.9572118686
Control	Open field	4.6292771815268	0.202334119661115	0.00293865314320515	0.00141082205926029	1203.83689203285
Control	Open field	4.74751629300155	0.202334119661115	0.00280193973610355	0.00134518713021753	1147.83142453324
Control	Open field	4.86575540447629	0.202334119661115	0.00241268684880212	0.00115831017221198	988.371643732882
Control	Open field	4.98399451595103	0.202334119661115	0.00235211304909332	0.00112922921277994	963.557223239373
Control	Open field	5.10223362742578	0.202334119661115	0.00317162323022257	0.00152266899113517	1299.27448600006
Control	Open field	5.22047273890052	0.202334119661115	0.00262062851269314	0.00125814117374923	1073.55619399582
Control	Open field	5.33871185037526	0.202334119661115	0.00210379656746145	0.00101001460905095	861.832886639989
Control	Open field	5.45695096185001	0.202334119661115	0.000656194554625941	0.000315033352940399	268.814036469844
Control	Open field	5.57519007332475	0.202334119661115	0.000495163855762091	0.000237723901601943	202.846844496075
Control	Open field	5.69342918479949	0.202334119661115	0.000977387223384358	0.000469235186322756	400.392540382742
Control	Open field	5.81166829627424	0.202334119661115	0.00079280493462867	0.000380618819560516	324.777298300243
Control	Open field	5.92990740774898	0.202334119661115	0.000617569695110145	0.000296489890617629	252.991131020042
Control	Open field	0.0179518340118039	0.212430751726171	0.00858314817153969	0.00412069549831267	3516.13814736026
Control	Open field	0.136190945486547	0.212430751726171	0.020025610248051	0.00961412297107126	8203.6113917756
Control	Open field	0.254430056961291	0.212430751726171	0.00892727151102416	0.00428590614917618	3657.11033812011
Control	Open field	0.372669168436035	0.212430751726171	0.00526549244078267	0.00252791756165621	2157.04057132127
Control	Open field	0.490908279910778	0.212430751726171	0.00659022878940621	0.00316391207079503	2699.72676495299
Control	Open field	0.609147391385522	0.212430751726171	0.0143560923456593	0.00689223626574155	5881.05936595339
Control	Open field	0.727386502860265	0.212430751726171	0.025417404751637	0.0122026770650603	10412.3923609366
Control	Open field	0.845625614335009	0.212430751726171	0.0482008986720385	0.0231408362296587	19745.7873463926
Control	Open field	0.963864725809752	0.212430751726171	0.079835803808828	0.0383284816694709	32705.2160451093
Control	Open field	1.0821038372845	0.212430751726171	0.120137803930718	0.0576771247496329	49215.172207042
Control	Open field	1.20034294875924	0.212430751726171	0.15178522724511	0.0728707800586756	62179.729052323
Control	Open field	1.31858206023398	0.212430751726171	0.17570982747071	0.0843567745304304	71980.5850823411
Control	Open field	1.43682117170873	0.212430751726171	0.199016787229279	0.0955462451345786	81528.4209891976
Control	Open field	1.55506028318347	0.212430751726171	0.213313158603959	0.102409809876614	87385.0153010634
Control	Open field	1.67329939465821	0.212430751726171	0.215835444655154	0.103620737681762	88418.2849156516
Control	Open field	1.79153850613296	0.212430751726171	0.210740637167221	0.101174764495617	86331.1664593749
Control	Open field	1.9097776176077	0.212430751726171	0.196457799011388	0.0943176969353686	80480.1161118093
Control	Open field	2.02801672908244	0.212430751726171	0.179761699458954	0.0863020433674591	73640.4587535571
Control	Open field	2.14625584055719	0.212430751726171	0.159274618794157	0.0764663724246081	65247.803236739
Control	Open field	2.26449495203193	0.212430751726171	0.144849415500328	0.069540956588001	59338.4321562022
Control	Open field	2.38273406350667	0.212430751726171	0.122493206640057	0.0588079332999586	50180.0770593393
Control	Open field	2.50097317498142	0.212430751726171	0.0999794924988977	0.047999293083378	40957.1989791284
Control	Open field	2.61921228645616	0.212430751726171	0.0847439180189484	0.0406848250211923	34715.8544799703
Control	Open field	2.73745139793091	0.212430751726171	0.0682179466331388	0.032750848520524	27945.8911459451
Control	Open field	2.85569050940565	0.212430751726171	0.0543099659400122	0.0260737467989414	22248.4034071216
Control	Open field	2.97392962088039	0.212430751726171	0.0483263599607315	0.0232010691135839	19797.1833160734
Control	Open field	3.09216873235514	0.212430751726171	0.037250593781806	0.0178836891823839	15259.9292462795
Control	Open field	3.21040784382988	0.212430751726171	0.0299043106916368	0.0143568019547618	12250.4803006932
Control	Open field	3.32864695530462	0.212430751726171	0.0206870398507704	0.0099316696255044	8474.5699971072
Control	Open field	3.44688606677937	0.212430751726171	0.0168188167923945	0.00807456905767635	6889.92921190518
Control	Open field	3.56512517825411	0.212430751726171	0.015212643602104	0.00730345914526837	6231.95072746352
Control	Open field	3.68336428972885	0.212430751726171	0.0120662414307596	0.00579289856723583	4943.00819955927
Control	Open field	3.8016034012036	0.212430751726171	0.00903358535239809	0.00433694650858772	3700.66244112199
Control	Open field	3.91984251267834	0.212430751726171	0.00788848906356035	0.00378719564465713	3231.56687582188
Control	Open field	4.03808162415308	0.212430751726171	0.00741035970491239	0.00355764985837736	3035.69831527559
Control	Open field	4.15632073562783	0.212430751726171	0.00658962033087806	0.00316361995509719	2699.47750626618
Control	Open field	4.27455984710257	0.212430751726171	0.00518864037009626	0.00249102154455568	2125.55765945215
Control	Open field	4.39279895857731	0.212430751726171	0.00480843172732747	0.00230848665043933	1969.80290769006
Control	Open field	4.51103807005206	0.212430751726171	0.00388149282729942	0.00186347126957689	1590.07682566017
Control	Open field	4.6292771815268	0.212430751726171	0.00299646964066792	0.00143857926163658	1227.52176711746
Control	Open field	4.74751629300155	0.212430751726171	0.00291966568514672	0.00140170634421238	1196.05856591447
Control	Open field	4.86575540447629	0.212430751726171	0.00266586050190032	0.00127985666212024	1092.08574976648
Control	Open field	4.98399451595103	0.212430751726171	0.00253329148591219	0.00121621141954953	1037.77805695285
Control	Open field	5.10223362742578	0.212430751726171	0.00293358337202037	0.00140838810578762	1201.76002984838
Control	Open field	5.22047273890052	0.212430751726171	0.00235045474430458	0.0011284330749362	962.877888732835
Control	Open field	5.33871185037526	0.212430751726171	0.00209583110234507	0.00100619045786644	858.569786062273
Control	Open field	5.45695096185001	0.212430751726171	0.000842306948049531	0.000404384309772734	345.056095110179
Control	Open field	5.57519007332475	0.212430751726171	0.000627001296646896	0.000301017921267646	256.854843179181
Control	Open field	5.69342918479949	0.212430751726171	0.00127277296974695	0.000611047338574546	521.399083694657
Control	Open field	5.81166829627424	0.212430751726171	0.00103456697474792	0.000496686692382005	423.816568607333
Control	Open field	5.92990740774898	0.212430751726171	0.000658355688391957	0.000316070894644549	269.699357883895
Control	Open field	0.0179518340118039	0.222527383791227	0.00943691327761906	0.00453058077105015	3865.88814565631
Control	Open field	0.136190945486547	0.222527383791227	0.0209239820134971	0.0100454235167102	8571.63477572116
Control	Open field	0.254430056961291	0.222527383791227	0.00931693697952782	0.00447298118386277	3816.73913528545
Control	Open field	0.372669168436035	0.222527383791227	0.00549108411747416	0.00263622218229434	2249.455555228
Control	Open field	0.490908279910778	0.222527383791227	0.00617475695649465	0.00296444762286307	2529.52623576977
Control	Open field	0.609147391385522	0.222527383791227	0.0136761425646948	0.00656579823327354	5602.51385848263
Control	Open field	0.727386502860265	0.222527383791227	0.0243791410420138	0.0117042156021099	9987.06140270722
Control	Open field	0.845625614335009	0.222527383791227	0.0466113064894844	0.0223776867162292	19094.6013712562
Control	Open field	0.963864725809752	0.222527383791227	0.0800205375788777	0.0384171707610974	32780.8933424127
Control	Open field	1.0821038372845	0.222527383791227	0.120442197289164	0.0578232613788507	49339.8687726897
Control	Open field	1.20034294875924	0.222527383791227	0.153011124227539	0.0734593226395481	62681.9251065568
Control	Open field	1.31858206023398	0.222527383791227	0.181979455638312	0.087366769004486	74548.9758789685
Control	Open field	1.43682117170873	0.222527383791227	0.206749890733748	0.0992588415108725	84696.3332384244
Control	Open field	1.55506028318347	0.222527383791227	0.22117129442757	0.106182433192248	90604.1477900207
Control	Open field	1.67329939465821	0.222527383791227	0.225582004733533	0.108299977214429	92411.0217311203
Control	Open field	1.79153850613296	0.222527383791227	0.217520037212206	0.104429496056615	89108.3883642036
Control	Open field	1.9097776176077	0.222527383791227	0.203962513652528	0.0979206457858154	83554.4674928398
Control	Open field	2.02801672908244	0.222527383791227	0.188462937458741	0.0904794327750382	77204.9731075981
Control	Open field	2.14625584055719	0.222527383791227	0.168954124087081	0.0811134195324169	69213.0706570173
Control	Open field	2.26449495203193	0.222527383791227	0.152038367816963	0.0729923106665628	62283.4296064258
Control	Open field	2.38273406350667	0.222527383791227	0.130213422813344	0.0625143425795689	53342.7099360234
Control	Open field	2.50097317498142	0.222527383791227	0.107528511298305	0.0516235119785548	44049.6998244186
Control	Open field	2.61921228645616	0.222527383791227	0.0880615664749818	0.0422775994653166	36074.9490758751
Control	Open field	2.73745139793091	0.222527383791227	0.0698198615239923	0.0335199140600551	28602.1251924726
Control	Open field	2.85569050940565	0.222527383791227	0.0558525562519742	0.0268143311191935	22880.3347839587
Control	Open field	2.97392962088039	0.222527383791227	0.0492654546937123	0.0236519204051316	20181.8891080074
Control	Open field	3.09216873235514	0.222527383791227	0.0378677263541141	0.0181799692141098	15512.741307321
Control	Open field	3.21040784382988	0.222527383791227	0.0318360071876209	0.0152841928020388	13041.811360452
Control	Open field	3.32864695530462	0.222527383791227	0.0226738862655231	0.0108855374736976	9288.49355198913
Control	Open field	3.44688606677937	0.222527383791227	0.0173357839733678	0.00832276054788918	7101.70791939397
Control	Open field	3.56512517825411	0.222527383791227	0.0153708185244891	0.00737939756292025	6296.74803346812
Control	Open field	3.68336428972885	0.222527383791227	0.0127002883479684	0.00609729903024131	5202.74932347536
Control	Open field	3.8016034012036	0.222527383791227	0.00944495435809094	0.00453444122451545	3869.1822225181
Control	Open field	3.91984251267834	0.222527383791227	0.00800269875132341	0.00384202673190195	3278.35355967214
Control	Open field	4.03808162415308	0.222527383791227	0.00799759645119069	0.00383957716156159	3276.26337180897
Control	Open field	4.15632073562783	0.222527383791227	0.0065436707349509	0.00314155994992167	2680.65397859705
Control	Open field	4.27455984710257	0.222527383791227	0.00501969991064751	0.00240991468529841	2056.35018659622
Control	Open field	4.39279895857731	0.222527383791227	0.00493059200091482	0.00236713474544871	2019.84659672676
Control	Open field	4.51103807005206	0.222527383791227	0.0041348376802426	0.00198509995105594	1693.86106473746
Control	Open field	4.6292771815268	0.222527383791227	0.00315413063605984	0.0015142709473662	1292.10853984573
Control	Open field	4.74751629300155	0.222527383791227	0.00311387938390306	0.00149494666794692	1275.61937289219
Control	Open field	4.86575540447629	0.222527383791227	0.00314799307517214	0.00151132435725554	1289.59425120272
Control	Open field	4.98399451595103	0.222527383791227	0.00261030672910339	0.00125318577436396	1069.32781341758
Control	Open field	5.10223362742578	0.222527383791227	0.00249639322251072	0.00119849688114762	1022.66246196085
Control	Open field	5.22047273890052	0.222527383791227	0.00202335931195196	0.000971397375601148	828.88128229699
Control	Open field	5.33871185037526	0.222527383791227	0.00198490080997541	0.000952933780099898	813.126526211286
Control	Open field	5.45695096185001	0.222527383791227	0.00106154218368018	0.000509637257814602	434.867124797686
Control	Open field	5.57519007332475	0.222527383791227	0.000910581994092202	0.000437162571227897	373.025377371835
Control	Open field	5.69342918479949	0.222527383791227	0.00173740653674259	0.000834113911540445	711.739012215821
Control	Open field	5.81166829627424	0.222527383791227	0.0013423304732965	0.000644441296831133	549.893732368751
Control	Open field	5.92990740774898	0.222527383791227	0.00070455627319909	0.000338251397419211	288.625704653646
Control	Open field	0.0179518340118039	0.232624015856283	0.0103492167880131	0.00496856982742469	4239.61875251029
Control	Open field	0.136190945486547	0.232624015856283	0.0219071053654563	0.0105174125689483	8974.37715559137
Control	Open field	0.254430056961291	0.232624015856283	0.00947006460528934	0.00454649643788518	3879.46878594441
Control	Open field	0.372669168436035	0.232624015856283	0.00567888367846149	0.00272638313374005	2326.38877218382
Control	Open field	0.490908279910778	0.232624015856283	0.00604009443787044	0.00289979730771108	2474.36092704025
Control	Open field	0.609147391385522	0.232624015856283	0.0131521545292214	0.0063142360912958	5387.85901582274
Control	Open field	0.727386502860265	0.232624015856283	0.0237822186097969	0.0114176382845431	9742.52854681495
Control	Open field	0.845625614335009	0.232624015856283	0.0454887671828255	0.0218387652651273	18634.7464090476
Control	Open field	0.963864725809752	0.232624015856283	0.0801000265811701	0.0384553327463463	32813.4564891358
Control	Open field	1.0821038372845	0.232624015856283	0.119982214098747	0.0576024274116201	49151.4338988363
Control	Open field	1.20034294875924	0.232624015856283	0.15395736416695	0.073913604283151	63069.5579751761
Control	Open field	1.31858206023398	0.232624015856283	0.187641773865664	0.0900851992078499	76868.5785147124
Control	Open field	1.43682117170873	0.232624015856283	0.215214675175394	0.103322711602098	88163.982973651
Control	Open field	1.55506028318347	0.232624015856283	0.230293419325991	0.110561886774164	94341.0809874083
Control	Open field	1.67329939465821	0.232624015856283	0.234814967389191	0.112732643048792	96193.3602807864
Control	Open field	1.79153850613296	0.232624015856283	0.225262205699196	0.108146444452927	92280.0141379097
Control	Open field	1.9097776176077	0.232624015856283	0.214335327765537	0.102900544485693	87803.7530311187
Control	Open field	2.02801672908244	0.232624015856283	0.198279453362726	0.0951922574969501	81226.3677467609
Control	Open field	2.14625584055719	0.232624015856283	0.177607555901891	0.0852678576024107	72758.000920545
Control	Open field	2.26449495203193	0.232624015856283	0.157478876251418	0.0756042518991199	64512.166529651
Control	Open field	2.38273406350667	0.232624015856283	0.136705094545027	0.0656309382559627	56002.0622109376
Control	Open field	2.50097317498142	0.232624015856283	0.11528475947663	0.0553472199133887	47227.0934281582
Control	Open field	2.61921228645616	0.232624015856283	0.0919392265762401	0.0441392306761379	37663.4558023162
Control	Open field	2.73745139793091	0.232624015856283	0.0722590012496527	0.0346909240305705	29601.3334159277
Control	Open field	2.85569050940565	0.232624015856283	0.0581765581895201	0.0279300644294804	23832.376121686
Control	Open field	2.97392962088039	0.232624015856283	0.0499043162533305	0.0239586323364825	20443.6025790744
Control	Open field	3.09216873235514	0.232624015856283	0.038487815403385	0.0184776686249572	15766.7645068891
Control	Open field	3.21040784382988	0.232624015856283	0.0333456059543294	0.0160089381656177	13660.2275528268
Control	Open field	3.32864695530462	0.232624015856283	0.0248867687516396	0.0119479232925829	10195.0141397217
Control	Open field	3.44688606677937	0.232624015856283	0.0184951256890936	0.00887935051855265	7576.63920929134
Control	Open field	3.56512517825411	0.232624015856283	0.0158307849772405	0.00760022349454194	6485.17605063642
Control	Open field	3.68336428972885	0.232624015856283	0.0137465004000099	0.00659957642391634	5631.33636786644
Control	Open field	3.8016034012036	0.232624015856283	0.0101168866958071	0.0048570301515456	4144.44333625756
Control	Open field	3.91984251267834	0.232624015856283	0.00844771383914316	0.00405567464201732	3460.65666048803
Control	Open field	4.03808162415308	0.232624015856283	0.00838666349777878	0.00402636489904157	3435.64702184606
Control	Open field	4.15632073562783	0.232624015856283	0.00633748013550629	0.00304256961934075	2596.18676239096
Control	Open field	4.27455984710257	0.232624015856283	0.00472889368495827	0.00227030112147198	1937.21967140526
Control	Open field	4.39279895857731	0.232624015856283	0.00492042743468426	0.00236225482476326	2015.68262118302
Control	Open field	4.51103807005206	0.232624015856283	0.00460117739688737	0.00220898563177089	1884.89992769929
Control	Open field	4.6292771815268	0.232624015856283	0.00359903319226476	0.00172786483202269	1474.36554141041
Control	Open field	4.74751629300155	0.232624015856283	0.00350292901652809	0.00168172604513325	1434.99588919483
Control	Open field	4.86575540447629	0.232624015856283	0.00374538906335947	0.00179812902496431	1534.32110213959
Control	Open field	4.98399451595103	0.232624015856283	0.00265588635013754	0.00127506815778046	1087.99977865194
Control	Open field	5.10223362742578	0.232624015856283	0.00211415445587662	0.00101498734205187	866.076057776593
Control	Open field	5.22047273890052	0.232624015856283	0.00182495893273396	0.000876147062642789	747.605376548063
Control	Open field	5.33871185037526	0.232624015856283	0.0019793270175442	0.000950257850368665	810.843188699088
Control	Open field	5.45695096185001	0.232624015856283	0.00129719134916955	0.000622770392185161	531.402219335402
Control	Open field	5.57519007332475	0.232624015856283	0.00121162685420664	0.000581691615241965	496.350210586875
Control	Open field	5.69342918479949	0.232624015856283	0.00216269186903081	0.00103828973598554	885.959700299687
Control	Open field	5.81166829627424	0.232624015856283	0.00154810384381582	0.000743231319399212	634.190028242212
Control	Open field	5.92990740774898	0.232624015856283	0.000716802120416445	0.000344130523177391	293.642289441319
Control	Open field	0.0179518340118039	0.242720647921339	0.0111914795558508	0.00537293292665832	4584.65674893162
Control	Open field	0.136190945486547	0.242720647921339	0.0229207539981667	0.0110040565455175	9389.62439987299
Control	Open field	0.254430056961291	0.242720647921339	0.00961230747595856	0.00461478601475365	3937.73943137128
Control	Open field	0.372669168436035	0.242720647921339	0.00589311016538405	0.00282923142467463	2414.14793791057
Control	Open field	0.490908279910778	0.242720647921339	0.00623936388796033	0.0029954648541085	2555.99285288628
Control	Open field	0.609147391385522	0.242720647921339	0.0130861251679697	0.00628253596376349	5360.8096918098
Control	Open field	0.727386502860265	0.242720647921339	0.0239729274012491	0.0115091959324737	9820.65354748611
Control	Open field	0.845625614335009	0.242720647921339	0.0456525492641731	0.0219173956314947	18701.8407213641
Control	Open field	0.963864725809752	0.242720647921339	0.0809864517112912	0.0388808978152791	33176.5858622407
Control	Open field	1.0821038372845	0.242720647921339	0.119882778480686	0.057554689227969	49110.6995012838
Control	Open field	1.20034294875924	0.242720647921339	0.155190876589549	0.0745058029712468	63574.8737401684
Control	Open field	1.31858206023398	0.242720647921339	0.192143401336799	0.0922463917778319	78712.6972180277
Control	Open field	1.43682117170873	0.242720647921339	0.22320184377819	0.107157282443475	91435.9745147984
Control	Open field	1.55506028318347	0.242720647921339	0.240649580469424	0.115533790526804	98583.5445367825
Control	Open field	1.67329939465821	0.242720647921339	0.243556896417824	0.11692956786879	99774.5439589401
Control	Open field	1.79153850613296	0.242720647921339	0.234830585282846	0.112740141064997	96199.7582446297
Control	Open field	1.9097776176077	0.242720647921339	0.22710930328598	0.109033220092668	93036.6887469213
Control	Open field	2.02801672908244	0.242720647921339	0.207750490791914	0.0997392209792085	85106.2350558522
Control	Open field	2.14625584055719	0.242720647921339	0.183923606824581	0.0883001392412784	75345.4090773304
Control	Open field	2.26449495203193	0.242720647921339	0.16147808595856	0.0775242380286464	66150.4667814398
Control	Open field	2.38273406350667	0.242720647921339	0.14137636718112	0.0678735760082463	57915.6770739488
Control	Open field	2.50097317498142	0.242720647921339	0.122028128046252	0.058584653073455	49989.5548229154
Control	Open field	2.61921228645616	0.242720647921339	0.0967326257550196	0.046440500329516	39627.1005362983
Control	Open field	2.73745139793091	0.242720647921339	0.0758193521459879	0.036400217825543	31059.8525227168
Control	Open field	2.85569050940565	0.242720647921339	0.0610702493296576	0.0293193006183895	25017.7940593902
Control	Open field	2.97392962088039	0.242720647921339	0.050613203571101	0.0242989630310909	20734.0025221229
Control	Open field	3.09216873235514	0.242720647921339	0.0397285629898171	0.0190733408528824	16275.0442001565
Control	Open field	3.21040784382988	0.242720647921339	0.0344641926995766	0.0165459620260348	14118.4633245378
Control	Open field	3.32864695530462	0.242720647921339	0.0268946404115108	0.0129118851798372	11017.5508124178
Control	Open field	3.44688606677937	0.242720647921339	0.0200639536069315	0.00963253128736395	8219.31897880112
Control	Open field	3.56512517825411	0.242720647921339	0.0166629003132406	0.00799971489916458	6826.05709072089
Control	Open field	3.68336428972885	0.242720647921339	0.0149707704675522	0.00718733793696685	6132.86594665558
Control	Open field	3.8016034012036	0.242720647921339	0.0110190452376977	0.00529014869593466	4514.0179958943
Control	Open field	3.91984251267834	0.242720647921339	0.00911791583317317	0.00437743284594965	3735.20892855439
Control	Open field	4.03808162415308	0.242720647921339	0.00855599204157032	0.00410765807424869	3505.01347578153
Control	Open field	4.15632073562783	0.242720647921339	0.00604085890676115	0.00290016432264006	2474.67409630815
Control	Open field	4.27455984710257	0.242720647921339	0.00452183098478657	0.00217089210284462	1852.39519390373
Control	Open field	4.39279895857731	0.242720647921339	0.00490060398892714	0.00235273775922276	2007.56182768794
Control	Open field	4.51103807005206	0.242720647921339	0.00526014653406461	0.00252535103789275	2154.85058855877
Control	Open field	4.6292771815268	0.242720647921339	0.0043151445794767	0.00207166374013886	1767.72486785011
Control	Open field	4.74751629300155	0.242720647921339	0.00400927351142795	0.00192481767527051	1642.42294959753
Control	Open field	4.86575540447629	0.242720647921339	0.00417208672881888	0.00200298289839846	1709.12036098103
Control	Open field	4.98399451595103	0.242720647921339	0.00268070696398583	0.00128698432067383	1098.16769203858
Control	Open field	5.10223362742578	0.242720647921339	0.00193198313010562	0.000927528457849535	791.448481146549
Control	Open field	5.22047273890052	0.242720647921339	0.00175921139853581	0.000844582237851133	720.671504678586
Control	Open field	5.33871185037526	0.242720647921339	0.00212092004030639	0.00101823544085502	868.847620031753
Control	Open field	5.45695096185001	0.242720647921339	0.0014883358455413	0.000714537218294257	609.705709141066
Control	Open field	5.57519007332475	0.242720647921339	0.00134692573637346	0.000646647443048856	551.776209459807
Control	Open field	5.69342918479949	0.242720647921339	0.00230285102114775	0.00110557893752707	943.376737919303
Control	Open field	5.81166829627424	0.242720647921339	0.00153621125027607	0.000737521787688576	629.318155943094
Control	Open field	5.92990740774898	0.242720647921339	0.000695833580081558	0.000334063707594426	285.052401081891
Control	Open field	0.0179518340118039	0.252817279986395	0.0118972873342653	0.00571178516095046	4873.79514020579
Control	Open field	0.136190945486547	0.252817279986395	0.0238214238873556	0.0114364604005683	9758.58922399854
Control	Open field	0.254430056961291	0.252817279986395	0.00991695102418824	0.00476104275793123	4062.53848876486
Control	Open field	0.372669168436035	0.252817279986395	0.00616785748884509	0.00296113524787943	2526.69982745032
Control	Open field	0.490908279910778	0.252817279986395	0.00680308986041473	0.00326610483731155	2786.92657985806
Control	Open field	0.609147391385522	0.252817279986395	0.0135892913347993	0.00652410170597367	5566.93473104854
Control	Open field	0.727386502860265	0.252817279986395	0.0249985290619251	0.0120015784548007	10240.797421392
Control	Open field	0.845625614335009	0.252817279986395	0.0472283829058831	0.0226739397879868	19347.3904276924
Control	Open field	0.963864725809752	0.252817279986395	0.0832659041200463	0.0399752432805619	34110.3772182017
Control	Open field	1.0821038372845	0.252817279986395	0.120612575853723	0.0579050586599833	49409.6653739329
Control	Open field	1.20034294875924	0.252817279986395	0.156932059977638	0.0753417301165832	64288.1599621994
Control	Open field	1.31858206023398	0.252817279986395	0.195702744792474	0.0939552019092222	80170.8036207059
Control	Open field	1.43682117170873	0.252817279986395	0.229792590655195	0.110321443243663	94135.9135174446
Control	Open field	1.55506028318347	0.252817279986395	0.251072645437424	0.120537814229281	102853.415639313
Control	Open field	1.67329939465821	0.252817279986395	0.251872366793964	0.120921753563421	103181.026291348
Control	Open field	1.79153850613296	0.252817279986395	0.24593315677662	0.118070389996943	100747.993272483
Control	Open field	1.9097776176077	0.252817279986395	0.239889589928258	0.115168925614868	98272.2098516503
Control	Open field	2.02801672908244	0.252817279986395	0.215519200642135	0.10346891165537	88288.7336582545
Control	Open field	2.14625584055719	0.252817279986395	0.188328839929106	0.0904150537062326	77150.0392499977
Control	Open field	2.26449495203193	0.252817279986395	0.165202888422902	0.0793124836047641	67676.3544597723
Control	Open field	2.38273406350667	0.252817279986395	0.144829820010188	0.0695315489619888	59330.4047460936
Control	Open field	2.50097317498142	0.252817279986395	0.127174375626843	0.0610553222049586	52097.74602179
Control	Open field	2.61921228645616	0.252817279986395	0.101764183889579	0.0488561080459629	41688.3085154695
Control	Open field	2.73745139793091	0.252817279986395	0.0799684723726051	0.0383921747040775	32759.5645182719
Control	Open field	2.85569050940565	0.252817279986395	0.064099293572432	0.0307735186658861	26258.6602077082
Control	Open field	2.97392962088039	0.252817279986395	0.0517560967409715	0.0248476561965839	21202.1955665194
Control	Open field	3.09216873235514	0.252817279986395	0.0419997055366307	0.0201636968250318	17205.431371314
Control	Open field	3.21040784382988	0.252817279986395	0.0354830885627088	0.0170351251527277	14535.8601282451
Control	Open field	3.32864695530462	0.252817279986395	0.0285147737137626	0.0136896972217396	11681.2481404851
Control	Open field	3.44688606677937	0.252817279986395	0.0215953979055373	0.0103677645026202	8846.68432439077
Control	Open field	3.56512517825411	0.252817279986395	0.0176344463576855	0.00846614578579688	7224.05675710402
Control	Open field	3.68336428972885	0.252817279986395	0.0160232262005605	0.00769261286808836	6564.01075241681
Control	Open field	3.8016034012036	0.252817279986395	0.0120744129077817	0.0057968216229616	4946.35569415023
Control	Open field	3.91984251267834	0.252817279986395	0.00971374275732848	0.00466348421953322	3979.29300299615
Control	Open field	4.03808162415308	0.252817279986395	0.0086232761319704	0.00413996058643635	3532.57680711847
Control	Open field	4.15632073562783	0.252817279986395	0.00580806317646974	0.00278840109792736	2379.30792861989
Control	Open field	4.27455984710257	0.252817279986395	0.00454884856726835	0.00218386301145332	1863.46310867288
Control	Open field	4.39279895857731	0.252817279986395	0.00494890428441587	0.00237592631500786	2027.34833353667
Control	Open field	4.51103807005206	0.252817279986395	0.00583602597150408	0.00280182579494008	2390.76305538248
Control	Open field	4.6292771815268	0.252817279986395	0.00501354598015212	0.00240696023628012	2053.82919204519
Control	Open field	4.74751629300155	0.252817279986395	0.00444716738409214	0.00213504675133484	1821.80880189765
Control	Open field	4.86575540447629	0.252817279986395	0.00421347654480471	0.002022853792504	1726.07594743852
Control	Open field	4.98399451595103	0.252817279986395	0.00261919528150851	0.00125745309180394	1072.96906224165
Control	Open field	5.10223362742578	0.252817279986395	0.00192932602978447	0.000926252806874726	790.359984057386
Control	Open field	5.22047273890052	0.252817279986395	0.00174300734294325	0.000836802810349685	714.033416080759
Control	Open field	5.33871185037526	0.252817279986395	0.00227937570198258	0.00109430863902213	933.759932571374
Control	Open field	5.45695096185001	0.252817279986395	0.00155721400012938	0.000747605026966642	637.922058437002
Control	Open field	5.57519007332475	0.252817279986395	0.00123173125877509	0.000591343566687495	504.58610054477
Control	Open field	5.69342918479949	0.252817279986395	0.00206093292504304	0.000989436143571291	844.27353834143
Control	Open field	5.81166829627424	0.252817279986395	0.00133568130306385	0.000641249087481185	547.169859887926
Control	Open field	5.92990740774898	0.252817279986395	0.000653474633243299	0.000313727542115138	267.699804355917
Control	Open field	0.0179518340118039	0.262913912051451	0.0124284846876337	0.0059668084343455	5091.40332319727
Control	Open field	0.136190945486547	0.262913912051451	0.0243752833709907	0.0117023635674833	9985.48108462657
Control	Open field	0.254430056961291	0.262913912051451	0.0103040186657313	0.00494687059827279	4221.1030705288
Control	Open field	0.372669168436035	0.262913912051451	0.00643137008970067	0.00308764537754197	2634.64934546642
Control	Open field	0.490908279910778	0.262913912051451	0.00762401625516696	0.00366022452762732	3123.22400302668
Control	Open field	0.609147391385522	0.262913912051451	0.0143947055187622	0.00691077411751818	5896.87748399405
Control	Open field	0.727386502860265	0.262913912051451	0.0265675233560611	0.0127548390994396	10883.5453479506
Control	Open field	0.845625614335009	0.262913912051451	0.0496648229598886	0.0238436536693968	20345.4927144561
Control	Open field	0.963864725809752	0.262913912051451	0.0867432258659144	0.0416446754956431	35534.882935327
Control	Open field	1.0821038372845	0.262913912051451	0.12203003022304	0.0585855662921449	49990.3340610497
Control	Open field	1.20034294875924	0.262913912051451	0.159277898614487	0.0764679470380952	65249.1468348165
Control	Open field	1.31858206023398	0.262913912051451	0.199256501054442	0.0956613296770437	81626.6211959585
Control	Open field	1.43682117170873	0.262913912051451	0.235266031465009	0.112949195025937	96378.1413858296
Control	Open field	1.55506028318347	0.262913912051451	0.260201841190131	0.124920662467429	106593.245454584
Control	Open field	1.67329939465821	0.262913912051451	0.25936233234921	0.124517621504785	106249.335620848
Control	Open field	1.79153850613296	0.262913912051451	0.256707389302127	0.123243006218675	105161.722271952
Control	Open field	1.9097776176077	0.262913912051451	0.250059433890009	0.120051380093597	102438.347449646
Control	Open field	2.02801672908244	0.262913912051451	0.221396943187143	0.106290765217885	90696.5861582724
Control	Open field	2.14625584055719	0.262913912051451	0.192624633366479	0.0924774271297466	78909.8368063784
Control	Open field	2.26449495203193	0.262913912051451	0.169439554466954	0.0813464704760926	69411.9301247144
Control	Open field	2.38273406350667	0.262913912051451	0.147990643827688	0.0710490332481065	60625.2551878753
Control	Open field	2.50097317498142	0.262913912051451	0.130826275638315	0.0628085679414657	53593.7687728896
Control	Open field	2.61921228645616	0.262913912051451	0.105778037199537	0.0507831244430553	43332.6076070136
Control	Open field	2.73745139793091	0.262913912051451	0.0837645927360372	0.0402146593891859	34314.668001874
Control	Open field	2.85569050940565	0.262913912051451	0.0670586383585547	0.0321942746046646	27470.9735554121
Control	Open field	2.97392962088039	0.262913912051451	0.0534094239959821	0.0256414043692591	21879.4909964981
Control	Open field	3.09216873235514	0.262913912051451	0.0449783933056815	0.0215937391632855	18425.6686880323
Control	Open field	3.21040784382988	0.262913912051451	0.0365942361048526	0.0175685775158192	14991.0483857695
Control	Open field	3.32864695530462	0.262913912051451	0.0298032425932855	0.0143082800313864	12209.077147795
Control	Open field	3.44688606677937	0.262913912051451	0.0228755065179272	0.0109823336200353	9371.08849810797
Control	Open field	3.56512517825411	0.262913912051451	0.0185959794497606	0.00892776954025219	7617.95455747112
Control	Open field	3.68336428972885	0.262913912051451	0.0168365551971917	0.00808308511301339	6897.19585586075
Control	Open field	3.8016034012036	0.262913912051451	0.0133255309318236	0.00639747260864795	5458.88369940714
Control	Open field	3.91984251267834	0.262913912051451	0.0101049981321835	0.00485132255456298	4139.57311483776
Control	Open field	4.03808162415308	0.262913912051451	0.00877279590559131	0.00421174374172561	3593.82847950091
Control	Open field	4.15632073562783	0.262913912051451	0.00585730387907421	0.00281204113506767	2399.47967788602
Control	Open field	4.27455984710257	0.262913912051451	0.0048393892265219	0.00232334907912168	1982.48483298005
Control	Open field	4.39279895857731	0.262913912051451	0.00507148475867796	0.0024347761447414	2077.56416030098
Control	Open field	4.51103807005206	0.262913912051451	0.0060870669324105	0.00292234839769897	2493.60349126356
Control	Open field	4.6292771815268	0.262913912051451	0.00534377715099724	0.00256550137665285	2189.11037256893
Control	Open field	4.74751629300155	0.262913912051451	0.00470732639433681	0.00225994685103432	1928.38450139844
Control	Open field	4.86575540447629	0.262913912051451	0.00394321450293445	0.00189310331435283	1615.36148041412
Control	Open field	4.98399451595103	0.262913912051451	0.00246289844221785	0.00118241632566712	1008.9411242452
Control	Open field	5.10223362742578	0.262913912051451	0.00201183876791274	0.000965866461650726	824.161822308061
Control	Open field	5.22047273890052	0.262913912051451	0.00173230759683895	0.00083166595441712	709.650200890658
Control	Open field	5.33871185037526	0.262913912051451	0.00231939122450747	0.00111351974667581	950.152531466833
Control	Open field	5.45695096185001	0.262913912051451	0.00146684143335616	0.000704217936166067	600.900394222951
Control	Open field	5.57519007332475	0.262913912051451	0.00096055356775924	0.000461153493269317	393.496532353979
Control	Open field	5.69342918479949	0.262913912051451	0.00157438272560159	0.000755847584167239	644.955329839047
Control	Open field	5.81166829627424	0.262913912051451	0.00108037362548562	0.000518678070803446	442.581537921936
Control	Open field	5.92990740774898	0.262913912051451	0.000585603016558331	0.000281142963619299	239.89578935122
Control	Open field	0.0179518340118039	0.273010544116507	0.0127399899758859	0.006116359439798	5219.01333356152
Control	Open field	0.136190945486547	0.273010544116507	0.0243709272113907	0.0117002722127851	9983.69655770946
Control	Open field	0.254430056961291	0.273010544116507	0.0105655627010387	0.00507243563657373	4328.24615385672
Control	Open field	0.372669168436035	0.273010544116507	0.00661462186193557	0.00317562297478421	2709.71953347308
Control	Open field	0.490908279910778	0.273010544116507	0.00838143838774056	0.00402385636872351	3433.50652416825
Control	Open field	0.609147391385522	0.273010544116507	0.0149488663941799	0.00717682198003167	6123.89281157416
Control	Open field	0.727386502860265	0.273010544116507	0.0282257317312846	0.0135509306558809	11562.8403581111
Control	Open field	0.845625614335009	0.273010544116507	0.0522389154126432	0.0250794532816507	21399.9851322818
Control	Open field	0.963864725809752	0.273010544116507	0.0903906556899616	0.0433957751336756	37029.0744473269
Control	Open field	1.0821038372845	0.273010544116507	0.123604814312164	0.0593416065674814	50635.4538118637
Control	Open field	1.20034294875924	0.273010544116507	0.162277475590518	0.0779080181046714	66477.9415405091
Control	Open field	1.31858206023398	0.273010544116507	0.203281570894983	0.0975937310338451	83275.5152065551
Control	Open field	1.43682117170873	0.273010544116507	0.240044608731215	0.115243348806771	98335.7142343947
Control	Open field	1.55506028318347	0.273010544116507	0.267163604325357	0.128262944977099	109445.173493508
Control	Open field	1.67329939465821	0.273010544116507	0.265464803938789	0.127447365545688	108749.249722349
Control	Open field	1.79153850613296	0.273010544116507	0.264955071231416	0.12720264726393	108540.434660377
Control	Open field	1.9097776176077	0.273010544116507	0.256634925542864	0.123208216992086	105132.037058188
Control	Open field	2.02801672908244	0.273010544116507	0.226123731714325	0.108560055671244	92632.9434391636
Control	Open field	2.14625584055719	0.273010544116507	0.19830728101475	0.0952056173129678	81237.7675113785
Control	Open field	2.26449495203193	0.273010544116507	0.174146225558014	0.0836061027216691	71340.046177194
Control	Open field	2.38273406350667	0.273010544116507	0.151659433106458	0.0728103873763523	62128.1967286593
Control	Open field	2.50097317498142	0.273010544116507	0.133446011140409	0.0640662803885191	54666.9591397355
Control	Open field	2.61921228645616	0.273010544116507	0.108211542084296	0.0519514291749948	44329.5074840843
Control	Open field	2.73745139793091	0.273010544116507	0.0868044819010455	0.0416740839904243	35559.9768376547
Control	Open field	2.85569050940565	0.273010544116507	0.070051220279186	0.0336309874054021	28696.9026946902
Control	Open field	2.97392962088039	0.273010544116507	0.0552535370798614	0.0265267471748649	22634.9429859877
Control	Open field	3.09216873235514	0.273010544116507	0.0476833307770543	0.022892356341824	19533.762552805
Control	Open field	3.21040784382988	0.273010544116507	0.0377667146529153	0.0181314743665215	15471.3612578547
Control	Open field	3.32864695530462	0.273010544116507	0.0309432324207872	0.0148555793272187	12676.08082057
Control	Open field	3.44688606677937	0.273010544116507	0.023946194203388	0.0114963615544716	9809.70213258313
Control	Open field	3.56512517825411	0.273010544116507	0.0195363108426582	0.00937921454157275	8003.16695455998
Control	Open field	3.68336428972885	0.273010544116507	0.0176032286242714	0.00845115842090745	7211.26822530454
Control	Open field	3.8016034012036	0.273010544116507	0.0148363704438611	0.007122813643371	6077.80817055038
Control	Open field	3.91984251267834	0.273010544116507	0.0104749302917073	0.00502892379759934	4291.11804357964
Control	Open field	4.03808162415308	0.273010544116507	0.0091298313453357	0.00438315338069365	3740.09018960484
Control	Open field	4.15632073562783	0.273010544116507	0.00630429570713759	0.00302663806114554	2582.59256220316
Control	Open field	4.27455984710257	0.273010544116507	0.0053489711526003	0.00256799497207917	2191.23812648963
Control	Open field	4.39279895857731	0.273010544116507	0.0052377987241955	0.00251462204688802	2145.69567415903
Control	Open field	4.51103807005206	0.273010544116507	0.00604062605949154	0.00290005253467177	2474.57870902707
Control	Open field	4.6292771815268	0.273010544116507	0.00518290004782982	0.00248826566528511	2123.20610199377
Control	Open field	4.74751629300155	0.273010544116507	0.00479106188362567	0.00230014753810923	1962.68724699856
Control	Open field	4.86575540447629	0.273010544116507	0.00364390648546469	0.00174940811353058	1492.74815520952
Control	Open field	4.98399451595103	0.273010544116507	0.00235215349266794	0.00112924862939171	963.573791192377
Control	Open field	5.10223362742578	0.273010544116507	0.00212146241903393	0.00101849583220983	869.069808731763
Control	Open field	5.22047273890052	0.273010544116507	0.00173206753223249	0.000831550701467574	709.551856984233
Control	Open field	5.33871185037526	0.273010544116507	0.00224180815271412	0.00107627278224099	918.370160608256
Control	Open field	5.45695096185001	0.273010544116507	0.00127387251193016	0.000611575219304787	521.849517747262
Control	Open field	5.57519007332475	0.273010544116507	0.000717166155085958	0.000344305293086277	293.791418427893
Control	Open field	5.69342918479949	0.273010544116507	0.00110892569998943	0.000532385675813163	454.27806655487
Control	Open field	5.81166829627424	0.273010544116507	0.000912336815371563	0.00043800504580735	373.744250437853
Control	Open field	5.92990740774898	0.273010544116507	0.000514789373446464	0.000247145943579757	210.886555568585
Control	Open field	0.0179518340118039	0.283107176181563	0.0127714745474492	0.00613147491138422	5231.91117720986
Control	Open field	0.136190945486547	0.283107176181563	0.0237677196896732	0.0114106774778915	9736.58897719278
Control	Open field	0.254430056961291	0.283107176181563	0.0105850440164872	0.00508178844830029	4336.22679161806
Control	Open field	0.372669168436035	0.283107176181563	0.00673149114650563	0.00323173091154518	2757.59573711291
Control	Open field	0.490908279910778	0.283107176181563	0.00869386961247352	0.00417385190830401	3561.49584996745
Control	Open field	0.609147391385522	0.283107176181563	0.0149064568842317	0.0071564615396389	6106.51950136684
Control	Open field	0.727386502860265	0.283107176181563	0.029632186622573	0.0142261575333953	12139.0030430568
Control	Open field	0.845625614335009	0.283107176181563	0.0545359400223786	0.0261822350092498	22340.9750458075
Control	Open field	0.963864725809752	0.283107176181563	0.0932158518595203	0.0447521274772543	38186.4330093636
Control	Open field	1.0821038372845	0.283107176181563	0.125092820572245	0.0600559855546356	51245.0245043436
Control	Open field	1.20034294875924	0.283107176181563	0.165951490438846	0.0796718809838469	67983.0237672161
Control	Open field	1.31858206023398	0.283107176181563	0.207151020423921	0.0994514204196248	84860.6584227818
Control	Open field	1.43682117170873	0.283107176181563	0.243783271211269	0.117038248457035	99867.2797513235
Control	Open field	1.55506028318347	0.283107176181563	0.271962674775518	0.130566937359013	111411.141497839
Control	Open field	1.67329939465821	0.283107176181563	0.270546942488815	0.12988725648388	110831.178272198
Control	Open field	1.79153850613296	0.283107176181563	0.270188560736894	0.129715200492033	110684.365037233
Control	Open field	1.9097776176077	0.283107176181563	0.260753982347196	0.12518574068056	106819.433392423
Control	Open field	2.02801672908244	0.283107176181563	0.230592075664716	0.110705269109635	94463.4273485048
Control	Open field	2.14625584055719	0.283107176181563	0.205353780708911	0.0985885811146265	84124.4083900898
Control	Open field	2.26449495203193	0.283107176181563	0.178944197949223	0.0859095679349389	73305.564355087
Control	Open field	2.38273406350667	0.283107176181563	0.156436549223342	0.0751038396719833	64085.1710086374
Control	Open field	2.50097317498142	0.283107176181563	0.135868627007758	0.0652293573970025	55659.3982654901
Control	Open field	2.61921228645616	0.283107176181563	0.109681821945497	0.0526572978707491	44931.8164509045
Control	Open field	2.73745139793091	0.283107176181563	0.0894745821873332	0.0429559761365057	36653.7994405342
Control	Open field	2.85569050940565	0.283107176181563	0.0732227348310282	0.035153604220983	29996.1326599397
Control	Open field	2.97392962088039	0.283107176181563	0.0569563958655109	0.0273442750087144	23332.5293046817
Control	Open field	3.09216873235514	0.283107176181563	0.0492267118800067	0.0236333203140183	20166.017881916
Control	Open field	3.21040784382988	0.283107176181563	0.0388754806352997	0.0186637833632883	15925.5738951343
Control	Open field	3.32864695530462	0.283107176181563	0.0321755381897021	0.0154471987112753	13180.9022726406
Control	Open field	3.44688606677937	0.283107176181563	0.0249476508648362	0.0119771522706645	10219.9548626853
Control	Open field	3.56512517825411	0.283107176181563	0.0204550655374274	0.00982030075599262	8379.54032780037
Control	Open field	3.68336428972885	0.283107176181563	0.0183895626492804	0.00882867061250269	7533.39467665362
Control	Open field	3.8016034012036	0.283107176181563	0.0163813015435318	0.00786452175563746	6710.69846511705
Control	Open field	3.91984251267834	0.283107176181563	0.0110424116324402	0.00530136670076259	4523.59017969893
Control	Open field	4.03808162415308	0.283107176181563	0.00969708746507234	0.00465548815719674	3972.47006259168
Control	Open field	4.15632073562783	0.283107176181563	0.00709270865273783	0.00340514832460794	2905.57065584597
Control	Open field	4.27455984710257	0.283107176181563	0.00601932260696256	0.00288982493062949	2465.85162187786
Control	Open field	4.39279895857731	0.283107176181563	0.00541890669250679	0.00260157042233416	2219.88764002556
Control	Open field	4.51103807005206	0.283107176181563	0.00589411515925531	0.00282971391357478	2414.55963967989
Control	Open field	4.6292771815268	0.283107176181563	0.00470807269915726	0.00226030514554963	1928.69022964597
Control	Open field	4.74751629300155	0.283107176181563	0.00472411256331154	0.00226800574615598	1935.26105623595
Control	Open field	4.86575540447629	0.283107176181563	0.0035313491816531	0.00169537032158653	1446.63838035928
Control	Open field	4.98399451595103	0.283107176181563	0.00245737395845779	0.00117976406860413	1006.67798632598
Control	Open field	5.10223362742578	0.283107176181563	0.00227046663852327	0.00109003147440173	930.11028127089
Control	Open field	5.22047273890052	0.283107176181563	0.00176396562468711	0.000846864700871469	722.619101946821
Control	Open field	5.33871185037526	0.283107176181563	0.00217108322236675	0.00104231835243548	889.397268541871
Control	Open field	5.45695096185001	0.283107176181563	0.00112556922247793	0.0005403760875856	461.09618540342
Control	Open field	5.57519007332475	0.283107176181563	0.000629027983723947	0.000301990916274604	257.685087700417
Control	Open field	5.69342918479949	0.283107176181563	0.000876753931966988	0.000420922010010717	359.167508753868
Control	Open field	5.81166829627424	0.283107176181563	0.00091889407283898	0.000441153128630487	376.430470302925
Control	Open field	5.92990740774898	0.283107176181563	0.0005137188490283	0.000246631994028544	210.448008817537
Control	Open field	0.0179518340118039	0.29320380824662	0.0124942701068924	0.00599839144742839	5118.35271490913
Control	Open field	0.136190945486547	0.29320380824662	0.022797572248125	0.0109449180484618	9339.16225687789
Control	Open field	0.254430056961291	0.29320380824662	0.0103988668317345	0.00499240638570903	4259.95819082105
Control	Open field	0.372669168436035	0.29320380824662	0.00679930608919778	0.00326428828134528	2785.3765352764
Control	Open field	0.490908279910778	0.29320380824662	0.00843299355541661	0.00404860756060691	3454.62640793775
Control	Open field	0.609147391385522	0.29320380824662	0.0144861950807501	0.00695469746809907	5934.35673199978
Control	Open field	0.727386502860265	0.29320380824662	0.030614663276609	0.0146978361115314	12541.4804992425
Control	Open field	0.845625614335009	0.29320380824662	0.0563867884699158	0.0270708114049265	23099.1862174318
Control	Open field	0.963864725809752	0.29320380824662	0.0951894999001487	0.0456996588997268	38994.9497710953
Control	Open field	1.0821038372845	0.29320380824662	0.127143698463221	0.0610405943629695	52085.1789376492
Control	Open field	1.20034294875924	0.29320380824662	0.170445010594897	0.0818291813016965	69823.8212602629
Control	Open field	1.31858206023398	0.29320380824662	0.210030562338189	0.100833863687081	86040.2800452133
Control	Open field	1.43682117170873	0.29320380824662	0.245884794146724	0.118047171514946	100728.18123097
Control	Open field	1.55506028318347	0.29320380824662	0.275414487712621	0.13222412301475	112825.197378401
Control	Open field	1.67329939465821	0.29320380824662	0.275953563480261	0.132482928646968	113046.03300107
Control	Open field	1.79153850613296	0.29320380824662	0.274072385916897	0.131579791504051	112275.397325173
Control	Open field	1.9097776176077	0.29320380824662	0.264627870872888	0.127045561190442	108406.395070304
Control	Open field	2.02801672908244	0.29320380824662	0.23534611769585	0.112987643735467	96410.9491908109
Control	Open field	2.14625584055719	0.29320380824662	0.212618025948963	0.102076082677116	87100.2500381486
Control	Open field	2.26449495203193	0.29320380824662	0.183687326825272	0.0881867032490255	75248.6155579336
Control	Open field	2.38273406350667	0.29320380824662	0.162203554089925	0.0778725290290276	66447.6591542623
Control	Open field	2.50097317498142	0.29320380824662	0.139113820694173	0.0667873469303891	56988.8113302922
Control	Open field	2.61921228645616	0.29320380824662	0.111296482265682	0.0534324823811078	45593.2717390302
Control	Open field	2.73745139793091	0.29320380824662	0.0922969307276614	0.0443109613578214	37809.9914541709
Control	Open field	2.85569050940565	0.29320380824662	0.0766022790300634	0.0367760942781266	31380.5832183397
Control	Open field	2.97392962088039	0.29320380824662	0.0587725907089773	0.0282162145075973	24076.5444194768
Control	Open field	3.09216873235514	0.29320380824662	0.0496985136317684	0.0238598282707407	20359.2943003357
Control	Open field	3.21040784382988	0.29320380824662	0.0398990672133961	0.0191551984618277	16344.892278371
Control	Open field	3.32864695530462	0.29320380824662	0.0336919572606373	0.0161752184441605	13802.1124435636
Control	Open field	3.44688606677937	0.29320380824662	0.0260993989947671	0.0125300966262022	10691.7753946003
Control	Open field	3.56512517825411	0.29320380824662	0.0213404579861173	0.0102453700434662	8742.24665676085
Control	Open field	3.68336428972885	0.29320380824662	0.0189542372531478	0.00909976602547518	7764.7170161755
Control	Open field	3.8016034012036	0.29320380824662	0.0174858448972528	0.00839480350475854	7163.181277229
Control	Open field	3.91984251267834	0.29320380824662	0.0117998135008631	0.00566498881321461	4833.86439950958
Control	Open field	4.03808162415308	0.29320380824662	0.0104213018452646	0.00500317724244018	4269.14882872372
Control	Open field	4.15632073562783	0.29320380824662	0.00813396297971501	0.00390504555718756	3332.12673841813
Control	Open field	4.27455984710257	0.29320380824662	0.00678888725733748	0.00325928628992135	2781.10839829184
Control	Open field	4.39279895857731	0.29320380824662	0.00562668691631425	0.00270132391787799	2305.00605538963
Control	Open field	4.51103807005206	0.29320380824662	0.00577515852384433	0.0027726038576564	2365.82834024397
Control	Open field	4.6292771815268	0.29320380824662	0.00421691979366512	0.00202450686662029	1727.48649499368
Control	Open field	4.74751629300155	0.29320380824662	0.00453482574788673	0.00217713077666666	1857.71857657629
Control	Open field	4.86575540447629	0.29320380824662	0.00358918865586015	0.00172313855489981	1470.33266800504
Control	Open field	4.98399451595103	0.29320380824662	0.00275811262061922	0.00132414610961868	1129.87738371239
Control	Open field	5.10223362742578	0.29320380824662	0.00248653421109246	0.00119376365469538	1018.62365877929
Control	Open field	5.22047273890052	0.29320380824662	0.00186976654257578	0.000897658810136275	765.961082765424
Control	Open field	5.33871185037526	0.29320380824662	0.00223436205985092	0.00107269797720114	915.31982399029
Control	Open field	5.45695096185001	0.29320380824662	0.0011724878176757	0.000562901300963562	480.316669437757
Control	Open field	5.57519007332475	0.29320380824662	0.000727772459178596	0.000349397288313994	298.136354537267
Control	Open field	5.69342918479949	0.29320380824662	0.000944922217018447	0.000453649016433683	387.093055734909
Control	Open field	5.81166829627424	0.29320380824662	0.00110299575299563	0.000529538759344496	451.84882818918
Control	Open field	5.92990740774898	0.29320380824662	0.000637389046406294	0.000306004990442693	261.110247194617
Control	Open field	0.0179518340118039	0.303300440311676	0.0120069604710124	0.00576443828913226	4918.72339871305
Control	Open field	0.136190945486547	0.303300440311676	0.0219513699351713	0.0105386636075549	8992.51040216254
Control	Open field	0.254430056961291	0.303300440311676	0.0101687463414218	0.00488192752066445	4165.6879512415
Control	Open field	0.372669168436035	0.303300440311676	0.00675927059894225	0.00324506758735613	2768.97575648029
Control	Open field	0.490908279910778	0.303300440311676	0.00784773361028895	0.00376762930262612	3214.87115985653
Control	Open field	0.609147391385522	0.303300440311676	0.0142439940138558	0.00683841882230482	5835.13761174011
Control	Open field	0.727386502860265	0.303300440311676	0.0311077991935453	0.0149345864171726	12743.496586431
Control	Open field	0.845625614335009	0.303300440311676	0.0575951150180194	0.0276509185716386	23594.1844378218
Control	Open field	0.963864725809752	0.303300440311676	0.0969392155826588	0.046539682326114	39711.7312987297
Control	Open field	1.0821038372845	0.303300440311676	0.13084150405066	0.0628158789710485	53600.0071833772
Control	Open field	1.20034294875924	0.303300440311676	0.176019568319969	0.0845054784439219	72107.4722796851
Control	Open field	1.31858206023398	0.303300440311676	0.21209501393461	0.10182498911447	86885.9950283965
Control	Open field	1.43682117170873	0.303300440311676	0.246402412374558	0.118295675567149	100940.226643712
Control	Open field	1.55506028318347	0.303300440311676	0.278293463488599	0.13360629448409	114004.587078886
Control	Open field	1.67329939465821	0.303300440311676	0.282349915613105	0.135553762205083	115666.337030402
Control	Open field	1.79153850613296	0.303300440311676	0.27830236591157	0.13361056846067	114008.23400987
Control	Open field	1.9097776176077	0.303300440311676	0.269676111363009	0.129469177962085	110474.437076525
Control	Open field	2.02801672908244	0.303300440311676	0.24064045865341	0.115529411221515	98579.8077301213
Control	Open field	2.14625584055719	0.303300440311676	0.21906452787611	0.105170992719463	89741.0982316156
Control	Open field	2.26449495203193	0.303300440311676	0.188492184830398	0.0904934741862213	77216.9544688814
Control	Open field	2.38273406350667	0.303300440311676	0.167809593440518	0.0805639402284694	68744.2068104687
Control	Open field	2.50097317498142	0.303300440311676	0.143441530731074	0.0688650432383931	58761.6837131689
Control	Open field	2.61921228645616	0.303300440311676	0.113663183883916	0.0545687154402603	46562.8052571497
Control	Open field	2.73745139793091	0.303300440311676	0.0952636268124682	0.045735246591771	39025.3163054885
Control	Open field	2.85569050940565	0.303300440311676	0.0801464155254435	0.0384776036788782	32832.4599984911
Control	Open field	2.97392962088039	0.303300440311676	0.0614265636878532	0.0294903640723177	25163.7603741112
Control	Open field	3.09216873235514	0.303300440311676	0.0501941451619846	0.0240977766988193	20562.3327304779
Control	Open field	3.21040784382988	0.303300440311676	0.0410580652982073	0.0197116234582492	16819.6827978024
Control	Open field	3.32864695530462	0.303300440311676	0.035437474624461	0.0170132262939125	14517.1741047582
Control	Open field	3.44688606677937	0.303300440311676	0.0275546205711299	0.0132287359691241	11287.9156446868
Control	Open field	3.56512517825411	0.303300440311676	0.0221887328747116	0.0106526195100841	9089.74755452286
Control	Open field	3.68336428972885	0.303300440311676	0.0190172203748126	0.0091300036796234	7790.51842986423
Control	Open field	3.8016034012036	0.303300440311676	0.0178521365088277	0.00857065695208585	7313.23483366032
Control	Open field	3.91984251267834	0.303300440311676	0.012572847418491	0.00603611573782889	5150.54238206935
Control	Open field	4.03808162415308	0.303300440311676	0.0112952816958942	0.00542276743989792	4627.17991841324
Control	Open field	4.15632073562783	0.303300440311676	0.00942534999526433	0.00452502933880261	3861.15117766
Control	Open field	4.27455984710257	0.303300440311676	0.00758810823293396	0.00364298539548004	3108.51406627079
Control	Open field	4.39279895857731	0.303300440311676	0.00594246253294497	0.00285292507119861	2434.36543139611
Control	Open field	4.51103807005206	0.303300440311676	0.00568162253049929	0.00272769803300978	2327.51075935422
Control	Open field	4.6292771815268	0.303300440311676	0.00392953442253876	0.00188653562560082	1609.75735339954
Control	Open field	4.74751629300155	0.303300440311676	0.00429336961588838	0.0020612097676988	1758.80462336637
Control	Open field	4.86575540447629	0.303300440311676	0.00365004788557622	0.00175235654681953	1495.26401661361
Control	Open field	4.98399451595103	0.303300440311676	0.00302631667495797	0.00145290856568434	1239.74878379658
Control	Open field	5.10223362742578	0.303300440311676	0.00273542916362148	0.00131325597731889	1120.58496945252
Control	Open field	5.22047273890052	0.303300440311676	0.0020962266392413	0.001006380351723	858.731820125032
Control	Open field	5.33871185037526	0.303300440311676	0.00247159937367413	0.0011865935679058	1012.50551302185
Control	Open field	5.45695096185001	0.303300440311676	0.00147057581641653	0.000706010781303806	602.43020664993
Control	Open field	5.57519007332475	0.303300440311676	0.00100317553517504	0.000481615932662112	410.956877037666
Control	Open field	5.69342918479949	0.303300440311676	0.0012476815757983	0.000599001176487605	511.120243615228
Control	Open field	5.81166829627424	0.303300440311676	0.00137264501693587	0.000658995048090183	562.312267057881
Control	Open field	5.92990740774898	0.303300440311676	0.000846430105036038	0.00040636380192335	346.745171108643
Control	Open field	0.0179518340118039	0.313397072376732	0.0115504598837873	0.00554527628969328	4731.71519415276
Control	Open field	0.136190945486547	0.313397072376732	0.0217336893128874	0.0104341570159887	8903.3362291602
Control	Open field	0.254430056961291	0.313397072376732	0.0101270524123296	0.00486191062447631	4148.60778302531
Control	Open field	0.372669168436035	0.313397072376732	0.00652947317790111	0.00313474382508579	2674.83786416626
Control	Open field	0.490908279910778	0.313397072376732	0.00732549151800853	0.00351690537293503	3000.9315533013
Control	Open field	0.609147391385522	0.313397072376732	0.0145616807170502	0.00699093747182177	5965.27987582393
Control	Open field	0.727386502860265	0.313397072376732	0.0312468961975468	0.0150013656905537	12800.4785087022
Control	Open field	0.845625614335009	0.313397072376732	0.0580917164570685	0.0278893326445927	23797.6201969368
Control	Open field	0.963864725809752	0.313397072376732	0.098742193168801	0.0474052763336147	40450.3318847583
Control	Open field	1.0821038372845	0.313397072376732	0.136538598851819	0.0655510051079176	55933.8562512409
Control	Open field	1.20034294875924	0.313397072376732	0.182575930027597	0.0876531312205005	74793.3251913852
Control	Open field	1.31858206023398	0.313397072376732	0.214354778714628	0.102909882718794	87811.7212291198
Control	Open field	1.43682117170873	0.313397072376732	0.246240765401735	0.118218070247991	100874.006991413
Control	Open field	1.55506028318347	0.313397072376732	0.280629242933891	0.13472768207439	114961.453143326
Control	Open field	1.67329939465821	0.313397072376732	0.288612180426925	0.138560221596418	118231.711384972
Control	Open field	1.79153850613296	0.313397072376732	0.282729968463213	0.135736222304485	115822.027960766
Control	Open field	1.9097776176077	0.313397072376732	0.275424135276631	0.132228754727123	112829.149560884
Control	Open field	2.02801672908244	0.313397072376732	0.246709095770635	0.118442911623705	101065.861337015
Control	Open field	2.14625584055719	0.313397072376732	0.224466221371252	0.107764299234024	91953.9343820616
Control	Open field	2.26449495203193	0.313397072376732	0.193381885158326	0.0928409771917273	79220.0495464192
Control	Open field	2.38273406350667	0.313397072376732	0.171964955635454	0.082558893822223	70446.4758657975
Control	Open field	2.50097317498142	0.313397072376732	0.147896007062296	0.0710035989522827	60586.486669112
Control	Open field	2.61921228645616	0.313397072376732	0.116692401955561	0.0560230169415001	47803.7426155073
Control	Open field	2.73745139793091	0.313397072376732	0.0979641232177517	0.0470317316527373	40131.5908608913
Control	Open field	2.85569050940565	0.313397072376732	0.0837546305543044	0.0402098766315544	34310.5869343541
Control	Open field	2.97392962088039	0.313397072376732	0.0651656261987809	0.0312854557739591	26695.4897660878
Control	Open field	3.09216873235514	0.313397072376732	0.0516888196113125	0.0248153570261881	21174.6350866918
Control	Open field	3.21040784382988	0.313397072376732	0.0426070948336011	0.0204552991942007	17454.2520411537
Control	Open field	3.32864695530462	0.313397072376732	0.0369637639124198	0.0177459846329645	15142.4276693062
Control	Open field	3.44688606677937	0.313397072376732	0.0291068479555129	0.0139739469648277	11923.7949060636
Control	Open field	3.56512517825411	0.313397072376732	0.0229505888153076	0.0110183799842172	9401.84641172365
Control	Open field	3.68336428972885	0.313397072376732	0.0186170232878625	0.00893787250564446	7626.57529201259
Control	Open field	3.8016034012036	0.313397072376732	0.0175993633255151	0.00844930272427184	7209.68478247721
Control	Open field	3.91984251267834	0.313397072376732	0.0131835518171235	0.00632930965874816	5400.72110319555
Control	Open field	4.03808162415308	0.313397072376732	0.0123048276216422	0.00590744174219691	5040.74646417147
Control	Open field	4.15632073562783	0.313397072376732	0.0109265682239137	0.0052457512782528	4476.1342323356
Control	Open field	4.27455984710257	0.313397072376732	0.00835371674964023	0.00401054744907738	3422.15018879062
Control	Open field	4.39279895857731	0.313397072376732	0.00647925171916393	0.00311063293537481	2654.26434226582
Control	Open field	4.51103807005206	0.313397072376732	0.00561089451497251	0.0026937421220362	2298.53660342558
Control	Open field	4.6292771815268	0.313397072376732	0.00394510156182376	0.00189400927506967	1616.13452541047
Control	Open field	4.74751629300155	0.313397072376732	0.00410131594476518	0.00196900645462354	1680.12868466873
Control	Open field	4.86575540447629	0.313397072376732	0.00359123279805905	0.0017241199299604	1471.17006312168
Control	Open field	4.98399451595103	0.313397072376732	0.00307435732719964	0.00147597246898321	1259.4289252313
Control	Open field	5.10223362742578	0.313397072376732	0.0029310274456939	0.0014071610275761	1200.71297929318
Control	Open field	5.22047273890052	0.313397072376732	0.00243193899509822	0.00116755296180267	996.258400975958
Control	Open field	5.33871185037526	0.313397072376732	0.00283125581932837	0.00135926152923271	1159.84093392278
Control	Open field	5.45695096185001	0.313397072376732	0.00196048913226156	0.000941213943921925	803.126135965742
Control	Open field	5.57519007332475	0.313397072376732	0.00142618519721228	0.000684699227423287	584.245323149195
Control	Open field	5.69342918479949	0.313397072376732	0.00162432147187807	0.000779822746061236	665.413036883681
Control	Open field	5.81166829627424	0.313397072376732	0.00158632712668501	0.000761581988233297	649.848425409274
Control	Open field	5.92990740774898	0.313397072376732	0.00103222357142463	0.000495561644633557	422.85657937553
Control	Open field	0.0179518340118039	0.323493704441788	0.0113446300204988	0.00544645914543339	4647.39575567746
Control	Open field	0.136190945486547	0.323493704441788	0.0222546018451358	0.0106842426353618	9116.73117347094
Control	Open field	0.254430056961291	0.323493704441788	0.0104229465750285	0.00500396686303141	4269.82260213986
Control	Open field	0.372669168436035	0.323493704441788	0.00614075824867814	0.00294812513611951	2515.59846112049
Control	Open field	0.490908279910778	0.323493704441788	0.00710253307941301	0.00340986494722296	2909.59529118002
Control	Open field	0.609147391385522	0.323493704441788	0.0153968080514228	0.00739187491091639	6307.39479911365
Control	Open field	0.727386502860265	0.323493704441788	0.0314113013977512	0.0150802952109164	12867.8280853972
Control	Open field	0.845625614335009	0.323493704441788	0.0582232886580591	0.0279524993248701	23851.5195385059
Control	Open field	0.963864725809752	0.323493704441788	0.10029622440761	0.048151353344289	41086.9501059239
Control	Open field	1.0821038372845	0.323493704441788	0.143267395320228	0.0687814423277214	58690.3480973032
Control	Open field	1.20034294875924	0.323493704441788	0.189026726810979	0.0907501031863293	77435.9327984785
Control	Open field	1.31858206023398	0.323493704441788	0.217309322420201	0.104328333700158	89022.0677853698
Control	Open field	1.43682117170873	0.323493704441788	0.246606981333928	0.118393887362299	101024.029545332
Control	Open field	1.55506028318347	0.323493704441788	0.282115428069429	0.135441186755338	115570.27780121
Control	Open field	1.67329939465821	0.323493704441788	0.292998302404763	0.140665960974081	120028.512569925
Control	Open field	1.79153850613296	0.323493704441788	0.286377544465688	0.137487392121521	117316.279355636
Control	Open field	1.9097776176077	0.323493704441788	0.280467919036631	0.134650231861027	114895.36584087
Control	Open field	2.02801672908244	0.323493704441788	0.253643963324221	0.12177228179632	103906.771439547
Control	Open field	2.14625584055719	0.323493704441788	0.229257992398043	0.110064787225659	93916.9121338129
Control	Open field	2.26449495203193	0.323493704441788	0.198137363574958	0.0951240414138637	81168.159812663
Control	Open field	2.38273406350667	0.323493704441788	0.174575112696917	0.0838120077424424	71515.7423669684
Control	Open field	2.50097317498142	0.323493704441788	0.151440953461902	0.0727054971810762	62038.6952313889
Control	Open field	2.61921228645616	0.323493704441788	0.120222887291311	0.0577179725381098	49250.0271162092
Control	Open field	2.73745139793091	0.323493704441788	0.10022304373075	0.0481162199317375	41056.971202564
Control	Open field	2.85569050940565	0.323493704441788	0.0872220720300489	0.0418745654140621	35731.0451395417
Control	Open field	2.97392962088039	0.323493704441788	0.0691860741033428	0.0332156381791123	28342.490372879
Control	Open field	3.09216873235514	0.323493704441788	0.0539282554766232	0.0258904908936826	22092.0334255315
Control	Open field	3.21040784382988	0.323493704441788	0.0443525657873107	0.0212932847628567	18169.2946901665
Control	Open field	3.32864695530462	0.323493704441788	0.0375527680095685	0.0180287604260769	15383.7167317278
Control	Open field	3.44688606677937	0.323493704441788	0.0302197456770544	0.0145082395739713	12379.7001350794
Control	Open field	3.56512517825411	0.323493704441788	0.0235036035621374	0.0112838776002689	9628.39222085098
Control	Open field	3.68336428972885	0.323493704441788	0.018102081679324	0.00869065347530844	7415.62637242515
Control	Open field	3.8016034012036	0.323493704441788	0.01709311201237	0.00820625582989234	7002.29589453945
Control	Open field	3.91984251267834	0.323493704441788	0.0135124831558986	0.00648722676094136	5535.4697997128
Control	Open field	4.03808162415308	0.323493704441788	0.0132827180481408	0.00637691851199998	5441.34514472917
Control	Open field	4.15632073562783	0.323493704441788	0.0123807867100155	0.00594390904618139	5071.86356047809
Control	Open field	4.27455984710257	0.323493704441788	0.0090315902286174	0.00433598866684744	3699.84512669449
Control	Open field	4.39279895857731	0.323493704441788	0.00727381169642148	0.00349209433578278	2979.76060430924
Control	Open field	4.51103807005206	0.323493704441788	0.00563775488169672	0.00270663755271401	2309.54011381635
Control	Open field	4.6292771815268	0.323493704441788	0.00428193990953076	0.00205572246413679	1754.12237557873
Control	Open field	4.74751629300155	0.323493704441788	0.00405826116453237	0.00194833622552572	1662.49103561767
Control	Open field	4.86575540447629	0.323493704441788	0.00344371744288006	0.0016532990786982	1410.73951278047
Control	Open field	4.98399451595103	0.323493704441788	0.00294139443984059	0.00141213813216029	1204.95988064734
Control	Open field	5.10223362742578	0.323493704441788	0.00303918905288708	0.00145908848344003	1245.02203064951
Control	Open field	5.22047273890052	0.323493704441788	0.00278180104183991	0.00133551871658473	1139.58148759597
Control	Open field	5.33871185037526	0.323493704441788	0.00318843765719512	0.00153074145267815	1306.16261689592
Control	Open field	5.45695096185001	0.323493704441788	0.00250221805988389	0.00120129333539288	1025.0486415398
Control	Open field	5.57519007332475	0.323493704441788	0.00191683103498691	0.000920254067509554	785.241334468599
Control	Open field	5.69342918479949	0.323493704441788	0.00188400851087375	0.000904496256429834	771.795390530497
Control	Open field	5.81166829627424	0.323493704441788	0.00165285071600601	0.000793519390404168	677.100212916157
Control	Open field	5.92990740774898	0.323493704441788	0.00112159501087999	0.000538468102832957	459.468125777054
Control	Open field	0.0179518340118039	0.333590336506844	0.0113707483767221	0.00545899834326171	4658.09529701448
Control	Open field	0.136190945486547	0.333590336506844	0.0230117769951413	0.0110477559022547	9426.91251672161
Control	Open field	0.254430056961291	0.333590336506844	0.0109381129717107	0.00525129381221884	4480.86360753913
Control	Open field	0.372669168436035	0.333590336506844	0.00579026766351996	0.00277985762545819	2372.01788996693
Control	Open field	0.490908279910778	0.333590336506844	0.00723800044116558	0.00347490166062761	2965.09030872613
Control	Open field	0.609147391385522	0.333590336506844	0.016407252867435	0.00787698076268779	6721.32958066195
Control	Open field	0.727386502860265	0.333590336506844	0.0319292991797677	0.0153289814838121	13080.0289847869
Control	Open field	0.845625614335009	0.333590336506844	0.0585220739373885	0.0280959435636143	23973.9187208948
Control	Open field	0.963864725809752	0.333590336506844	0.101328203007375	0.0486467973801391	41509.7063311892
Control	Open field	1.0821038372845	0.333590336506844	0.149252040185211	0.0716546187731552	61141.9937741128
Control	Open field	1.20034294875924	0.333590336506844	0.19348238046017	0.0928892241204338	79261.2180497914
Control	Open field	1.31858206023398	0.333590336506844	0.220313497776612	0.105770612409543	90252.7462451759
Control	Open field	1.43682117170873	0.333590336506844	0.248203318467884	0.119160275068793	101677.97863028
Control	Open field	1.55506028318347	0.333590336506844	0.282888438548622	0.135812302427362	115886.946182075
Control	Open field	1.67329939465821	0.333590336506844	0.295017929469097	0.141635566529752	120855.864914592
Control	Open field	1.79153850613296	0.333590336506844	0.289407768769955	0.138942176706375	118557.628923225
Control	Open field	1.9097776176077	0.333590336506844	0.28436233745666	0.136519908596327	116490.737713146
Control	Open field	2.02801672908244	0.333590336506844	0.261049569117575	0.125327649342711	106940.522286429
Control	Open field	2.14625584055719	0.333590336506844	0.234060048752236	0.112370213114376	95884.1033316458
Control	Open field	2.26449495203193	0.333590336506844	0.202617955623435	0.0972751350586354	83003.6612288737
Control	Open field	2.38273406350667	0.333590336506844	0.176905303924097	0.0849307124773651	72470.3191843297
Control	Open field	2.50097317498142	0.333590336506844	0.154245929225037	0.0740521418817179	63187.7703826118
Control	Open field	2.61921228645616	0.333590336506844	0.124332640443293	0.0596910296232367	50933.6121534377
Control	Open field	2.73745139793091	0.333590336506844	0.102198261167516	0.0490645048077763	41866.1308768399
Control	Open field	2.85569050940565	0.333590336506844	0.0902080174215443	0.0433080920743312	36954.2555848401
Control	Open field	2.97392962088039	0.333590336506844	0.0722797144772173	0.0347008682726918	29609.8187138789
Control	Open field	3.09216873235514	0.333590336506844	0.0557329367735354	0.0267569028380474	22831.3319468994
Control	Open field	3.21040784382988	0.333590336506844	0.0456259359828156	0.0219046188243729	18690.9384309763
Control	Open field	3.32864695530462	0.333590336506844	0.0366942925059584	0.0176166137320623	15032.0370908209
Control	Open field	3.44688606677937	0.333590336506844	0.0304371271068038	0.0146126025257791	12468.7517420648
Control	Open field	3.56512517825411	0.333590336506844	0.0237873503129737	0.0114201019710317	9744.63077981157
Control	Open field	3.68336428972885	0.333590336506844	0.0178105041034664	0.00855066959291093	7296.17986900964
Control	Open field	3.8016034012036	0.333590336506844	0.0166676773718887	0.00800200832386995	6828.01404145844
Control	Open field	3.91984251267834	0.333590336506844	0.0136002605383012	0.00652936792608163	5571.42833107834
Control	Open field	4.03808162415308	0.333590336506844	0.0139729046998479	0.00670827117792683	5724.08424772088
Control	Open field	4.15632073562783	0.333590336506844	0.0133843642779804	0.00642571799132266	5482.98513266034
Control	Open field	4.27455984710257	0.333590336506844	0.00952753364697595	0.00457408682973647	3903.01132368558
Control	Open field	4.39279895857731	0.333590336506844	0.00819304281929116	0.00393340927922951	3356.32914917954
Control	Open field	4.51103807005206	0.333590336506844	0.00581885120968907	0.00279358033974331	2383.72731115639
Control	Open field	4.6292771815268	0.333590336506844	0.00486321357367744	0.00233478694295812	1992.2446197384
Control	Open field	4.74751629300155	0.333590336506844	0.0042179410399677	0.00202499715817271	1727.90485466901
Control	Open field	4.86575540447629	0.333590336506844	0.00332646045358335	0.0015970050082378	1362.70448357314
Control	Open field	4.98399451595103	0.333590336506844	0.00279442588635279	0.00134157979567965	1144.75333089974
Control	Open field	5.10223362742578	0.333590336506844	0.00313647857679768	0.00150579634577669	1284.87726785663
Control	Open field	5.22047273890052	0.333590336506844	0.00303564889966413	0.00145738888637406	1243.57178564081
Control	Open field	5.33871185037526	0.333590336506844	0.00336829204245643	0.00161708799370089	1379.84104494453
Control	Open field	5.45695096185001	0.333590336506844	0.00290513772635647	0.00139473159634712	1190.10710042828
Control	Open field	5.57519007332475	0.333590336506844	0.00234681803078581	0.00112668712010402	961.388087219593
Control	Open field	5.69342918479949	0.333590336506844	0.00193357624966857	0.000928293300827905	792.101112134228
Control	Open field	5.81166829627424	0.333590336506844	0.00160063118750121	0.000768449244609969	655.708169746996
Control	Open field	5.92990740774898	0.333590336506844	0.00113682971392966	0.000545782152528971	465.709113289569
Control	Open field	0.0179518340118039	0.3436869685719	0.0113688874706667	0.00545810493829515	4657.33296568346
Control	Open field	0.136190945486547	0.3436869685719	0.0232196518999929	0.0111475548533521	9512.06971874347
Control	Open field	0.254430056961291	0.3436869685719	0.0113147729465646	0.00543212502143896	4635.16462619787
Control	Open field	0.372669168436035	0.3436869685719	0.00570630884495527	0.00273954971992181	2337.623656189
Control	Open field	0.490908279910778	0.3436869685719	0.00772386890097855	0.00370816292270883	3164.12923849927
Control	Open field	0.609147391385522	0.3436869685719	0.0172066878938377	0.00826078263219463	7048.82293583798
Control	Open field	0.727386502860265	0.3436869685719	0.0327160694604088	0.0157067031179782	13402.3341508732
Control	Open field	0.845625614335009	0.3436869685719	0.0591761963455047	0.0284099820968657	24241.8838901141
Control	Open field	0.963864725809752	0.3436869685719	0.10197996528458	0.048959702834871	41776.7046586197
Control	Open field	1.0821038372845	0.3436869685719	0.153090357300111	0.0734973617551427	62714.3834101341
Control	Open field	1.20034294875924	0.3436869685719	0.194675467132911	0.0934620147542671	79749.9731637998
Control	Open field	1.31858206023398	0.3436869685719	0.222514268392224	0.106827183423736	91154.305132485
Control	Open field	1.43682117170873	0.3436869685719	0.250825090934483	0.120418965444958	102752.003451857
Control	Open field	1.55506028318347	0.3436869685719	0.283738547193307	0.136220432264482	116235.198289022
Control	Open field	1.67329939465821	0.3436869685719	0.295829132885534	0.142025018301937	121188.179261356
Control	Open field	1.79153850613296	0.3436869685719	0.292857708047684	0.140598462834387	119970.917247982
Control	Open field	1.9097776176077	0.3436869685719	0.287882854395509	0.138210078451457	117932.938600247
Control	Open field	2.02801672908244	0.3436869685719	0.268180061909731	0.128750937507165	109861.571441693
Control	Open field	2.14625584055719	0.3436869685719	0.239458266142819	0.114961850781083	98095.5154750026
Control	Open field	2.26449495203193	0.3436869685719	0.207235415180761	0.099491937615372	84895.23124129
Control	Open field	2.38273406350667	0.3436869685719	0.180340807501661	0.0865800681500828	73877.6938379003
Control	Open field	2.50097317498142	0.3436869685719	0.157295660776205	0.0755162917277649	64437.1112109369
Control	Open field	2.61921228645616	0.3436869685719	0.128962221639923	0.0619136516745817	52830.1478681242
Control	Open field	2.73745139793091	0.3436869685719	0.103937647965784	0.0498995694258165	42578.6811150713
Control	Open field	2.85569050940565	0.3436869685719	0.0923623117149718	0.0443423502066099	37836.7751679085
Control	Open field	2.97392962088039	0.3436869685719	0.0740101783193381	0.0355316490563516	30318.7136095868
Control	Open field	3.09216873235514	0.3436869685719	0.0564976426157487	0.0271240315253967	23144.5982833971
Control	Open field	3.21040784382988	0.3436869685719	0.0460129929760433	0.02209044155255	18849.498650594
Control	Open field	3.32864695530462	0.3436869685719	0.0347014932580535	0.0166598879799529	14215.6749221212
Control	Open field	3.44688606677937	0.3436869685719	0.0297649567296053	0.014289899318044	12193.3931140232
Control	Open field	3.56512517825411	0.3436869685719	0.023984592723282	0.0115147963530917	9825.43231664883
Control	Open field	3.68336428972885	0.3436869685719	0.0178715892151539	0.00857999602881927	7321.20375152308
Control	Open field	3.8016034012036	0.3436869685719	0.016494161584072	0.00791870488887704	6756.9322578846
Control	Open field	3.91984251267834	0.3436869685719	0.0137675752232911	0.00660969426502627	5639.96979567253
Control	Open field	4.03808162415308	0.3436869685719	0.0143261195993234	0.00687784660842351	5868.78085058041
Control	Open field	4.15632073562783	0.3436869685719	0.0136684386748187	0.00656209966210857	5599.35791377154
Control	Open field	4.27455984710257	0.3436869685719	0.00971023014888481	0.0046617978464785	3977.85404187156
Control	Open field	4.39279895857731	0.3436869685719	0.00893778601291623	0.00429095407095823	3661.41766690721
Control	Open field	4.51103807005206	0.3436869685719	0.00606761856195748	0.00291301140258091	2485.63634961725
Control	Open field	4.6292771815268	0.3436869685719	0.00549702786897848	0.00263907572618958	2251.89044869425
Control	Open field	4.74751629300155	0.3436869685719	0.00450998522081318	0.00216520505360538	1847.54250561744
Control	Open field	4.86575540447629	0.3436869685719	0.00331140129576549	0.00158977523629536	1356.53540921811
Control	Open field	4.98399451595103	0.3436869685719	0.00273162687325079	0.00131143053046645	1119.02733838843
Control	Open field	5.10223362742578	0.3436869685719	0.00331391098274877	0.00159098011539653	1357.56351754893
Control	Open field	5.22047273890052	0.3436869685719	0.00313712244418066	0.00150610546096072	1285.14103199327
Control	Open field	5.33871185037526	0.3436869685719	0.00323646860837415	0.00155380069858042	1325.83878423212
Control	Open field	5.45695096185001	0.3436869685719	0.00298377298000078	0.00143248370422465	1222.3205038952
Control	Open field	5.57519007332475	0.3436869685719	0.00260257937367765	0.00124947593759075	1066.16225590329
Control	Open field	5.69342918479949	0.3436869685719	0.00186779757511351	0.000896713525819154	765.154483430702
Control	Open field	5.81166829627424	0.3436869685719	0.00154234662164017	0.000740467326627816	631.831547634627
Control	Open field	5.92990740774898	0.3436869685719	0.00114352455934575	0.000548996290141026	468.451696883343
Control	Open field	0.0179518340118039	0.353783600636956	0.0111120766258374	0.00533481226396906	4552.12886223404
Control	Open field	0.136190945486547	0.353783600636956	0.0225215743475985	0.0108124138339808	9226.09806093979
Control	Open field	0.254430056961291	0.353783600636956	0.0112863704387413	0.00541848922210411	4623.529368453
Control	Open field	0.372669168436035	0.353783600636956	0.00596464842877229	0.00286357632866668	2443.45401673714
Control	Open field	0.490908279910778	0.353783600636956	0.00848992830783538	0.00407594144478329	3477.95007087461
Control	Open field	0.609147391385522	0.353783600636956	0.0175788853500464	0.00843947142465519	7201.29585695859
Control	Open field	0.727386502860265	0.353783600636956	0.0333299485746994	0.0160014211925365	13653.813413317
Control	Open field	0.845625614335009	0.353783600636956	0.0599360139099089	0.0287747639641485	24553.1477142776
Control	Open field	0.963864725809752	0.353783600636956	0.102568745263579	0.0492423710307905	42017.9019096967
Control	Open field	1.0821038372845	0.353783600636956	0.154627571715446	0.0742353651537345	63344.1125186627
Control	Open field	1.20034294875924	0.353783600636956	0.193286134947171	0.0927950083401841	79180.8248979181
Control	Open field	1.31858206023398	0.353783600636956	0.223897681373689	0.107491348078837	91721.0285608198
Control	Open field	1.43682117170873	0.353783600636956	0.253632875904702	0.121766958821721	103902.229411616
Control	Open field	1.55506028318347	0.353783600636956	0.285896162460809	0.137256284767806	117119.078329045
Control	Open field	1.67329939465821	0.353783600636956	0.297417101078797	0.142787388152097	121838.699959536
Control	Open field	1.79153850613296	0.353783600636956	0.297045841180356	0.142609149473045	121686.61111458
Control	Open field	1.9097776176077	0.353783600636956	0.291593138580171	0.139991353926566	119452.878778199
Control	Open field	2.02801672908244	0.353783600636956	0.274463001124444	0.131767322500271	112435.415188635
Control	Open field	2.14625584055719	0.353783600636956	0.246007227069322	0.118105950506397	100778.33661231
Control	Open field	2.26449495203193	0.353783600636956	0.212927260392269	0.102224543469471	87226.9297832554
Control	Open field	2.38273406350667	0.353783600636956	0.185147850728536	0.0888878881934162	75846.9279380491
Control	Open field	2.50097317498142	0.353783600636956	0.161002264692991	0.0772958003379712	65955.543745072
Control	Open field	2.61921228645616	0.353783600636956	0.133779854143825	0.0642265555385953	54803.7199291429
Control	Open field	2.73745139793091	0.353783600636956	0.105524579458535	0.0506614415649918	43228.7771226658
Control	Open field	2.85569050940565	0.353783600636956	0.0937318633628454	0.0449998601548608	38397.8202177698
Control	Open field	2.97392962088039	0.353783600636956	0.075092870489226	0.0360514402403497	30762.2449531344
Control	Open field	3.09216873235514	0.353783600636956	0.0570355804436395	0.0273822908425447	23364.9677422196
Control	Open field	3.21040784382988	0.353783600636956	0.0459730735633152	0.0220712765863819	18833.1454236535
Control	Open field	3.32864695530462	0.353783600636956	0.0328795972080608	0.0157852113809292	13469.3242738654
Control	Open field	3.44688606677937	0.353783600636956	0.0287829840320796	0.0138184626850872	11791.1221066456
Control	Open field	3.56512517825411	0.353783600636956	0.0244679208294958	0.0117468380132936	10023.4305753279
Control	Open field	3.68336428972885	0.353783600636956	0.0182810677220827	0.00877658313257592	7488.94907875749
Control	Open field	3.8016034012036	0.353783600636956	0.0165734218124311	0.00795675704173134	6789.40168599328
Control	Open field	3.91984251267834	0.353783600636956	0.014403928599513	0.00691520203913516	5900.65577436211
Control	Open field	4.03808162415308	0.353783600636956	0.014616555507913	0.00701728238620048	5987.7596631496
Control	Open field	4.15632073562783	0.353783600636956	0.0133337431969803	0.00640141524640574	5462.24790310214
Control	Open field	4.27455984710257	0.353783600636956	0.00959347397084355	0.00460574421118765	3930.02417299989
Control	Open field	4.39279895857731	0.353783600636956	0.00919252102608662	0.00441325015638693	3765.77139346254
Control	Open field	4.51103807005206	0.353783600636956	0.0061936678732564	0.00297352659109381	2537.27320628672
Control	Open field	4.6292771815268	0.353783600636956	0.00599613099574227	0.00287869083786491	2456.3510391918
Control	Open field	4.74751629300155	0.353783600636956	0.00477692055276651	0.00229335840698311	1956.89416596412
Control	Open field	4.86575540447629	0.353783600636956	0.00340642421940202	0.00163539492336588	1395.46212002335
Control	Open field	4.98399451595103	0.353783600636956	0.00273173978299142	0.00131148473746027	1119.07359254113
Control	Open field	5.10223362742578	0.353783600636956	0.00351764395176661	0.00168879055878063	1441.0239507049
Control	Open field	5.22047273890052	0.353783600636956	0.00305263367775894	0.00146554313202337	1250.52970189602
Control	Open field	5.33871185037526	0.353783600636956	0.00281416448688471	0.00135105612775843	1152.83936703924
Control	Open field	5.45695096185001	0.353783600636956	0.00268676477167925	0.00128989262196294	1100.64930930703
Control	Open field	5.57519007332475	0.353783600636956	0.00263765457408533	0.00126631523915397	1080.5310222015
Control	Open field	5.69342918479949	0.353783600636956	0.00187539150314766	0.000900359305251063	768.265381613459
Control	Open field	5.81166829627424	0.353783600636956	0.00156119844102608	0.000749517922717499	639.55430855698
Control	Open field	5.92990740774898	0.353783600636956	0.00115987026402212	0.000556843722147383	475.147812878244
Control	Open field	0.0179518340118039	0.363880232702012	0.0106138578561638	0.00509562172451452	4348.03055392464
Control	Open field	0.136190945486547	0.363880232702012	0.0212918241896793	0.0102220213767482	8722.32353024725
Control	Open field	0.254430056961291	0.363880232702012	0.0109809359694669	0.00527185276454631	4498.40630550795
Control	Open field	0.372669168436035	0.363880232702012	0.00645131176182837	0.00309721920254454	2642.81857110356
Control	Open field	0.490908279910778	0.363880232702012	0.0093407801380164	0.00448442807885815	3826.50662821925
Control	Open field	0.609147391385522	0.363880232702012	0.0175862107415429	0.00844298828200867	7204.2967475375
Control	Open field	0.727386502860265	0.363880232702012	0.0334689172950603	0.0160681388780469	13710.7427834252
Control	Open field	0.845625614335009	0.363880232702012	0.0605972741357791	0.0290922293022155	24824.0369333667
Control	Open field	0.963864725809752	0.363880232702012	0.103212938487391	0.0495516426481917	42281.7995289906
Control	Open field	1.0821038372845	0.363880232702012	0.154707794190067	0.0742738792727299	63376.976136726
Control	Open field	1.20034294875924	0.363880232702012	0.191522055599531	0.0919480890419026	78458.1592086814
Control	Open field	1.31858206023398	0.363880232702012	0.225108694427033	0.108072745013572	92217.1273242004
Control	Open field	1.43682117170873	0.363880232702012	0.255805794679615	0.122810158407121	104792.378625272
Control	Open field	1.55506028318347	0.363880232702012	0.290267133505473	0.139354750312969	118909.672843318
Control	Open field	1.67329939465821	0.363880232702012	0.301537130363133	0.144765378719844	123526.49467604
Control	Open field	1.79153850613296	0.363880232702012	0.301343228178667	0.144672287951437	123447.06148276
Control	Open field	1.9097776176077	0.363880232702012	0.295098824827385	0.1416744036944	120889.004183487
Control	Open field	2.02801672908244	0.363880232702012	0.279732822031446	0.134297318121272	114594.228942114
Control	Open field	2.14625584055719	0.363880232702012	0.25377330418303	0.121834377228438	103959.756698403
Control	Open field	2.26449495203193	0.363880232702012	0.220291360712074	0.105759984595556	90243.6776638654
Control	Open field	2.38273406350667	0.363880232702012	0.190594572044843	0.0915028121770298	78078.2100056021
Control	Open field	2.50097317498142	0.363880232702012	0.164800179714009	0.0791191466227266	67511.3824209221
Control	Open field	2.61921228645616	0.363880232702012	0.138632239530887	0.0665561439624375	56791.5287172649
Control	Open field	2.73745139793091	0.363880232702012	0.107686769461887	0.0516994903595879	44114.5312306786
Control	Open field	2.85569050940565	0.363880232702012	0.0949926826169014	0.0456051686175065	38914.3223901094
Control	Open field	2.97392962088039	0.363880232702012	0.0766244393457888	0.0367867332548081	31389.6613246385
Control	Open field	3.09216873235514	0.363880232702012	0.0586315876437441	0.0281485201506385	24018.7816677856
Control	Open field	3.21040784382988	0.363880232702012	0.0464717458919185	0.0223106848755714	19037.4295350998
Control	Open field	3.32864695530462	0.363880232702012	0.0327744690554665	0.0157347402604868	13426.2578953862
Control	Open field	3.44688606677937	0.363880232702012	0.0283954716438348	0.0136324213256854	11632.3753317268
Control	Open field	3.56512517825411	0.363880232702012	0.0255273868007796	0.0122554784994221	10457.4471672602
Control	Open field	3.68336428972885	0.363880232702012	0.0190454323318235	0.00914354799715472	7802.07562732551
Control	Open field	3.8016034012036	0.363880232702012	0.0167859319077037	0.00805878130782048	6876.45772158226
Control	Open field	3.91984251267834	0.363880232702012	0.0155001119596894	0.00744147022737193	6349.71386495852
Control	Open field	4.03808162415308	0.363880232702012	0.0151146977082918	0.00725643616539619	6191.82660438797
Control	Open field	4.15632073562783	0.363880232702012	0.0128088154123011	0.00614940193892971	5247.20808654163
Control	Open field	4.27455984710257	0.363880232702012	0.00946670633873877	0.00454488416304378	3878.09305190237
Control	Open field	4.39279895857731	0.363880232702012	0.00887967588873194	0.00426305590092236	3637.61250587437
Control	Open field	4.51103807005206	0.363880232702012	0.00610405623313786	0.0029305048146252	2500.56326024232
Control	Open field	4.6292771815268	0.363880232702012	0.00634839034264235	0.00304780751580166	2600.65619420549
Control	Open field	4.74751629300155	0.363880232702012	0.00496228756200391	0.0023823515112887	2032.83087350027
Control	Open field	4.86575540447629	0.363880232702012	0.00362687998172755	0.00174123383575983	1485.77314579458
Control	Open field	4.98399451595103	0.363880232702012	0.00273624575654421	0.00131364801654662	1120.91949164288
Control	Open field	5.10223362742578	0.363880232702012	0.00355964844012897	0.0017089565517991	1458.23134138947
Control	Open field	5.22047273890052	0.363880232702012	0.00274367148627079	0.00131721304542	1123.96148637975
Control	Open field	5.33871185037526	0.363880232702012	0.00228599048752294	0.00109748434057752	936.469719156697
Control	Open field	5.45695096185001	0.363880232702012	0.00219577057445696	0.00105417053750677	899.510590449742
Control	Open field	5.57519007332475	0.363880232702012	0.00248259938407617	0.00119187457814111	1017.01173328311
Control	Open field	5.69342918479949	0.363880232702012	0.00203354600830188	0.000976287920766268	833.054323576917
Control	Open field	5.81166829627424	0.363880232702012	0.00164084483646069	0.000787755471058149	672.181932325139
Control	Open field	5.92990740774898	0.363880232702012	0.0011470664976526	0.000550696744210398	469.902673162372
Control	Open field	0.0179518340118039	0.373976864767068	0.0100201822575349	0.00481060318378377	4104.82778289273
Control	Open field	0.136190945486547	0.373976864767068	0.0201611405822075	0.00967918991698457	8259.13220634481
Control	Open field	0.254430056961291	0.373976864767068	0.0107785841526297	0.00517470540042628	4415.51166962966
Control	Open field	0.372669168436035	0.373976864767068	0.00695386109966216	0.00333848881046746	2848.6909226432
Control	Open field	0.490908279910778	0.373976864767068	0.0100013082019357	0.00480154191227963	4097.09591277217
Control	Open field	0.609147391385522	0.373976864767068	0.0174797773795716	0.00839189054178794	7160.69568220578
Control	Open field	0.727386502860265	0.373976864767068	0.0333558178374093	0.0160138408027149	13664.4109120017
Control	Open field	0.845625614335009	0.373976864767068	0.0613625921763565	0.0294596519007256	25137.5540605975
Control	Open field	0.963864725809752	0.373976864767068	0.10376591951458	0.0498171240757342	42508.3315246647
Control	Open field	1.0821038372845	0.373976864767068	0.154223709118846	0.0740414742001487	63178.6677827898
Control	Open field	1.20034294875924	0.373976864767068	0.19135993285434	0.0918702553085302	78391.7446533777
Control	Open field	1.31858206023398	0.373976864767068	0.226859237116392	0.108913165478823	92934.2476401525
Control	Open field	1.43682117170873	0.373976864767068	0.257283715612557	0.123519695515596	105397.817802978
Control	Open field	1.55506028318347	0.373976864767068	0.296126824169729	0.142167937323041	121310.130282074
Control	Open field	1.67329939465821	0.373976864767068	0.308385993797993	0.148053459055935	126332.172675311
Control	Open field	1.79153850613296	0.373976864767068	0.305048651072409	0.146451229562654	124965.010203719
Control	Open field	1.9097776176077	0.373976864767068	0.297823602092353	0.142982545786935	122005.225538745
Control	Open field	2.02801672908244	0.373976864767068	0.284093425081708	0.136390806081637	116380.576145272
Control	Open field	2.14625584055719	0.373976864767068	0.261672215420029	0.125626576468782	107195.593080107
Control	Open field	2.26449495203193	0.373976864767068	0.228773042025477	0.109831966729356	93718.2493039888
Control	Open field	2.38273406350667	0.373976864767068	0.196139227625946	0.0941647535575255	80349.6114323346
Control	Open field	2.50097317498142	0.373976864767068	0.168178502350656	0.0807410502182905	68895.3325589603
Control	Open field	2.61921228645616	0.373976864767068	0.143754286555245	0.0690151946153676	58889.8060130755
Control	Open field	2.73745139793091	0.373976864767068	0.111504174205668	0.0535321934923493	45678.353988397
Control	Open field	2.85569050940565	0.373976864767068	0.097022389462104	0.046579613389141	39745.8039774877
Control	Open field	2.97392962088039	0.373976864767068	0.079219945352444	0.0380328133298243	32452.9259333008
Control	Open field	3.09216873235514	0.373976864767068	0.0616790730931574	0.0296115916625821	25267.2023670505
Control	Open field	3.21040784382988	0.373976864767068	0.0481135025978826	0.0230988781273229	19709.9850202382
Control	Open field	3.32864695530462	0.373976864767068	0.035005056862304	0.0168056262513291	14340.031573984
Control	Open field	3.44688606677937	0.373976864767068	0.0292777164309549	0.0140559794479546	11993.7922022393
Control	Open field	3.56512517825411	0.373976864767068	0.0272180767653907	0.0130671641871184	11150.0484554029
Control	Open field	3.68336428972885	0.373976864767068	0.0202578262052638	0.00972560785172331	8298.74005194355
Control	Open field	3.8016034012036	0.373976864767068	0.0170144391013505	0.00816848564303339	6970.06706450285
Control	Open field	3.91984251267834	0.373976864767068	0.016548420679992	0.00794475421341759	6779.15982208281
Control	Open field	4.03808162415308	0.373976864767068	0.0156994149196829	0.0075371538615854	6431.35951833761
Control	Open field	4.15632073562783	0.373976864767068	0.0125066707418661	0.00600434488545494	5123.43270942988
Control	Open field	4.27455984710257	0.373976864767068	0.00963936478978643	0.00462777599803934	3948.82362232475
Control	Open field	4.39279895857731	0.373976864767068	0.00827799551161153	0.00397419433499435	3391.13052930473
Control	Open field	4.51103807005206	0.373976864767068	0.00595550799559839	0.00285918808543942	2439.70958344485
Control	Open field	4.6292771815268	0.373976864767068	0.0066966196929552	0.00321498942709297	2743.31043693725
Control	Open field	4.74751629300155	0.373976864767068	0.00516588984424355	0.00248009921307638	2116.23777003344
Control	Open field	4.86575540447629	0.373976864767068	0.00396653628021361	0.00190429989872097	1624.91538640719
Control	Open field	4.98399451595103	0.373976864767068	0.00273325857989993	0.0013122138987725	1119.69577680748
Control	Open field	5.10223362742578	0.373976864767068	0.00333853743633968	0.00160280306362292	1367.65189202117
Control	Open field	5.22047273890052	0.373976864767068	0.00225434841136671	0.00108229325239304	923.507352806839
Control	Open field	5.33871185037526	0.373976864767068	0.00188638612390093	0.000905637727962425	772.769393972759
Control	Open field	5.45695096185001	0.373976864767068	0.00182911197299747	0.000878140901497267	749.306694410251
Control	Open field	5.57519007332475	0.373976864767068	0.00223214256647749	0.00107163241755221	914.410595212901
Control	Open field	5.69342918479949	0.373976864767068	0.00223060219059656	0.00107089289636122	913.779570991023
Control	Open field	5.81166829627424	0.373976864767068	0.00172081592564973	0.000826148902073255	704.942568837964
Control	Open field	5.92990740774898	0.373976864767068	0.00108331591425568	0.000520090638295841	443.786864170325
Control	Open field	0.0179518340118039	0.384073496832125	0.00943648846086427	0.00453037682018572	3865.71411692381
Control	Open field	0.136190945486547	0.384073496832125	0.0194384444123096	0.00933222971142493	7963.07538416911
Control	Open field	0.254430056961291	0.384073496832125	0.0108677573050402	0.00521751666272358	4452.04198655354
Control	Open field	0.372669168436035	0.384073496832125	0.00727317990130301	0.00349179101638895	2979.50178564819
Control	Open field	0.490908279910778	0.384073496832125	0.0102768486118784	0.00493382648947229	4209.97269494766
Control	Open field	0.609147391385522	0.384073496832125	0.0174837571454926	0.00839380119312323	7162.32601719391
Control	Open field	0.727386502860265	0.384073496832125	0.0334952260623621	0.0160807694905937	13721.520327803
Control	Open field	0.845625614335009	0.384073496832125	0.0625205343623024	0.0300155699691979	25611.9120247234
Control	Open field	0.963864725809752	0.384073496832125	0.104065278044799	0.0499608435272922	42630.9655427201
Control	Open field	1.0821038372845	0.384073496832125	0.153614948263934	0.0737492133578273	62929.2852460101
Control	Open field	1.20034294875924	0.384073496832125	0.193314435810856	0.0928085953410439	79192.418516532
Control	Open field	1.31858206023398	0.384073496832125	0.229925664727537	0.110385330959439	94190.4281096239
Control	Open field	1.43682117170873	0.384073496832125	0.259188570934417	0.124434200146397	106178.15321471
Control	Open field	1.55506028318347	0.384073496832125	0.301136688973161	0.144573130258089	123362.451457989
Control	Open field	1.67329939465821	0.384073496832125	0.315934371859834	0.151677370338525	129424.411038612
Control	Open field	1.79153850613296	0.384073496832125	0.307973033339971	0.147855200297453	126163.000945919
Control	Open field	1.9097776176077	0.384073496832125	0.300090039664583	0.144070642941318	122933.685288834
Control	Open field	2.02801672908244	0.384073496832125	0.2877854803757	0.138163330023367	117893.048748788
Control	Open field	2.14625584055719	0.384073496832125	0.268066066527051	0.128696209305944	109814.872549205
Control	Open field	2.26449495203193	0.384073496832125	0.237159442453091	0.113858205330678	97153.7885575635
Control	Open field	2.38273406350667	0.384073496832125	0.202175452562857	0.0970626931511593	82822.3871950897
Control	Open field	2.50097317498142	0.384073496832125	0.171648463432056	0.0824069486417687	70316.8229357225
Control	Open field	2.61921228645616	0.384073496832125	0.149297975167709	0.0716766717625491	61160.8113153028
Control	Open field	2.73745139793091	0.384073496832125	0.117312960516026	0.056320941760627	48057.958153153
Control	Open field	2.85569050940565	0.384073496832125	0.100303945169665	0.048155060015642	41090.1129624245
Control	Open field	2.97392962088039	0.384073496832125	0.0829900691102084	0.0398428172684974	33997.3797514116
Control	Open field	3.09216873235514	0.384073496832125	0.0657191119370848	0.0315511795089602	26922.2285196984
Control	Open field	3.21040784382988	0.384073496832125	0.0508903524749322	0.0244320198323432	20847.5382334708
Control	Open field	3.32864695530462	0.384073496832125	0.0389023047725961	0.0186766614005299	15936.5625639226
Control	Open field	3.44688606677937	0.384073496832125	0.0314404385666234	0.0150942837146922	12879.7643014487
Control	Open field	3.56512517825411	0.384073496832125	0.0293927359691222	0.0141111993374021	12040.9106461667
Control	Open field	3.68336428972885	0.384073496832125	0.0220663590180384	0.0105938688756751	9039.61636989356
Control	Open field	3.8016034012036	0.384073496832125	0.0173094863902697	0.00831013530478218	7090.93495669231
Control	Open field	3.91984251267834	0.384073496832125	0.0170161141549831	0.00816928982185278	6970.75326027376
Control	Open field	4.03808162415308	0.384073496832125	0.0159800675489098	0.00767189277121761	6546.33055181619
Control	Open field	4.15632073562783	0.384073496832125	0.0125173145486069	0.00600945488538098	5127.7930087241
Control	Open field	4.27455984710257	0.384073496832125	0.0100508487458188	0.00482532590063486	4117.39049381716
Control	Open field	4.39279895857731	0.384073496832125	0.00781904615138841	0.00375385670073379	3203.11917019317
Control	Open field	4.51103807005206	0.384073496832125	0.00604762905312682	0.00290341461158933	2477.44752738772
Control	Open field	4.6292771815268	0.384073496832125	0.00714168517238613	0.00342866152978678	2925.63418097901
Control	Open field	4.74751629300155	0.384073496832125	0.00547254607912233	0.00262732222977607	2241.86133658894
Control	Open field	4.86575540447629	0.384073496832125	0.00432771812290887	0.00207770019002687	1772.87569535836
Control	Open field	4.98399451595103	0.384073496832125	0.00277866165398133	0.00133401152351782	1138.29541852337
Control	Open field	5.10223362742578	0.384073496832125	0.00299239350644759	0.00143662234471093	1225.85195427729
Control	Open field	5.22047273890052	0.384073496832125	0.00177034133121459	0.0008499256226523	725.230948380044
Control	Open field	5.33871185037526	0.384073496832125	0.00176072768841881	0.000845310195562004	721.292661926896
Control	Open field	5.45695096185001	0.384073496832125	0.00179024149093255	0.000859479517904558	733.383168209464
Control	Open field	5.57519007332475	0.384073496832125	0.0019971382797732	0.000958808883931112	818.13967913877
Control	Open field	5.69342918479949	0.384073496832125	0.0022947046117532	0.00110166791655334	940.039512432369
Control	Open field	5.81166829627424	0.384073496832125	0.00178521458570478	0.000857066144008579	731.323866321477
Control	Open field	5.92990740774898	0.384073496832125	0.00101188674843288	0.000485798111105153	414.525477816022
Control	Open field	0.0179518340118039	0.394170128897181	0.00892255867739348	0.00428364355834842	3655.1796975463
Control	Open field	0.136190945486547	0.394170128897181	0.0190411400121585	0.00914148729145936	7800.31725282079
Control	Open field	0.254430056961291	0.394170128897181	0.0110630781484352	0.00531128851706176	4532.05634197539
Control	Open field	0.372669168436035	0.394170128897181	0.00729834837891868	0.0035038741856804	2989.81220351431
Control	Open field	0.490908279910778	0.394170128897181	0.0101478915484443	0.0048719153142079	4157.14466016951
Control	Open field	0.609147391385522	0.394170128897181	0.0176950654499604	0.00849524848979972	7248.88973196897
Control	Open field	0.727386502860265	0.394170128897181	0.0340479641592369	0.0163461342893852	13947.9528056163
Control	Open field	0.845625614335009	0.394170128897181	0.0638628521530854	0.0306600051772635	26161.8005616243
Control	Open field	0.963864725809752	0.394170128897181	0.104150458116422	0.0500017377459017	42665.860070141
Control	Open field	1.0821038372845	0.394170128897181	0.153110761586069	0.0735071576770605	62722.7421483029
[truncated: 28,601 more rows]

## Sheet: Fig3a-c_predinsp
trial	Exp.lines	Inspections	Time_inspecting	Mean_duration
T1	Selection	2	7.624	3.812
T2	Selection	3	14.475	4.825
T3	Selection	4	19.276	4.819
T4	Control	3	35	11.66666667
T5	Control	3	11.927	3.975666667
T6	Selection	3	11.927	3.975666667
T7	Selection	5	20.6	4.12
T8	Control	2	5.099	2.5495
T9	Control	3	10.825	3.608333333
T10	Selection	2	7.203	3.6015
T11	Selection	6	17.924	2.987333333
T12	Control	5	28.524	5.7048
T13	Control	6	27.524	4.587333333
T14	Selection	8	29.074	3.63425
T15	Selection	3	12.275	4.091666667
T16	Control	5	32.801	6.5602
T17	Control	3	29.351	9.783666667
T18	Selection	4	16.35	4.0875
T19	Selection	4	25.873	6.46825
T20	Control	1	8.4	8.4
T21	Control	5	17.475	3.495
T22	Selection	5	13.53	2.706
T23	Selection	2	4.998	2.499
T60	Control	5	14.372	2.8744
T62	Control	3	20.424	6.808
T64	Control	7	53.124	7.589142857
T66	Selection	2	11.399	5.6995
T68	Selection	3	17.125	5.708333333
T70	Selection	3	13.751	4.583666667
T72	Selection	5	31.047	6.2094
T74	Control	4	21.388	5.347
T76	Control	5	15.276	3.0552
T78	Selection	2	5.099	2.5495
T80	Selection	4	54.449	13.61225
T82	Control	4	33.074	8.2685
T84	Control	6	50.825	8.470833333
T86	Selection	2	5.7	2.85
T88	Selection	4	11.8	2.95
T122	Control	8	55.102	6.88775
T124	Control	7	57.352	8.193142857
T126	Control	2	12.025	6.0125
T128	Control	5	79.207	15.8414
T130	Control	4	19.75	4.9375
T134	Selection	3	13.825	4.608333333
T136	Selection	6	17.803	2.967166667
T138	Selection	6	31.501	5.250166667
T140	Selection	8	32.774	4.09675
T142	Selection	3	9.825	3.275
T144	Selection	4	27.451	6.86275
T146	Control	4	26.226	6.5565
T148	Control	5	24.325	4.865
T150	Selection	4	13.576	3.394
T152	Selection	6	45.149	7.524833333
T154	Control	3	17.101	5.700333333
T156	Control	4	19.849	4.96225
T158	Selection	5	27.27	5.454
T160	Control	8	33.949	4.243625
T164	Control	6	77.55	12.925
T166	Selection	3	49.475	16.49166667
T168	Selection	4	22.625	5.65625
T170	Control	5	39.027	7.8054
T172	Control	5	19.651	3.9302
T174	Selection	3	18.5	6.166666667
T176	Selection	3	7.026	2.342
T178	Control	3	19.574	6.524666667
T180	Control	3	35.302	11.76733333
T182	Control	4	10.55	2.6375
T184	Control	6	21.075	3.5125
T186	Selection	6	21.075	3.5125
T188	Selection	7	58.724	8.389142857
T192	Control	3	25.076	8.358666667
T194	Control	3	13.776	4.592
T196	Selection	1	4.625	4.625
T198	Control	4	25.949	6.48725
T200	Selection	2	7.075	3.5375
T202	Selection	2	8.725	4.3625
T204	Control	4	10.075	2.51875
T206	Selection	4	9.201	2.30025
T208	Selection	4	11.902	2.9755
T210	Control	2	6.775	3.3875
T212	Control	4	18.652	4.663
T214	Selection	2	6.224	3.112
T216	Selection	7	21.402	3.057428571
T220	Control	5	10.552	2.1104
T222	Selection	6	37.974	6.329
T224	Selection	3	10.024	3.341333333
T226	Control	3	9.324	3.108
T228	Control	4	19.9	4.975
T230	Selection	1	2.675	2.675
T232	Selection	5	6.475	1.295
T234	Control	2	7.35	3.675
T236	Control	5	26.901	5.3802
T238	Selection	3	10.876	3.625333333
T240	Selection	3	12.53	4.176666667
T242	Selection	2	9.501	4.7505
T244	Selection	4	20.35	5.0875
T246	Selection	4	17.2	4.3
T248	Selection	5	31.6	6.32
T250	Control	2	44.3	22.15
T252	Control	6	26.126	4.354333333
T256	Control	5	47.05	9.41
T258	Selection	1	1.899	1.899
T260	Selection	8	33.798	4.22475
T342	Control	4	52.504	13.126
T344	Control	10	19.349	1.9349
T346	Selection	3	6.68	2.226666667
T348	Selection	6	33.175	5.529166667
T350	Control	1	3.575	3.575
T352	Control	6	45.849	7.6415
T354	Selection	2	6.825	3.4125
T356	Selection	3	14.624	4.874666667
T358	Control	7	46.668	6.666857143
T360	Control	8	46.35	5.79375
T362	Selection	4	13.026	3.2565
T364	Selection	6	20.375	3.395833333
T366	Selection	1	1.625	1.625
T380	Selection	3	32.1	10.7
T382	Control	6	12.775	2.129166667
T383	Control	3	13.029	4.343
T398	Selection	6	25.522	4.253666667
T399	Selection	5	23.854	4.7708
T422	Control	4	13.55	3.3875
T448	Control	6	19.325	3.220833333
T449	Control	7	82.824	11.832
T450	Control	8	15.415	1.926875
T451	Control	2	11.899	5.9495
T452	Selection	2	8.126	4.063
T453	Selection	6	46.496	7.749333333
T454	Selection	6	25.078	4.179666667
T455	Selection	2	5.475	2.7375
T456	Selection	2	5.474	2.737
T457	Selection	4	32.551	8.13775
T458	Selection	6	42.849	7.1415
T459	Selection	2	6.501	3.2505
T460	Control	12	55.076	4.589666667
T461	Control	5	17.998	3.5996
T462	Control	6	36.226	6.037666667
T463	Control	5	11.676	2.3352
T464	Selection	1	5.45	5.45
T465	Selection	1	2.7	2.7
T466	Selection	3	10.348	3.449333333
T467	Selection	3	6.749	2.249666667
T468	Control	6	30.3	5.05
T469	Control	4	21.22	5.305
T470	Control	2	5.948	2.974
T471	Control	6	14.627	2.437833333
T472	Selection	5	21.875	4.375
T473	Selection	7	19.575	2.796428571
T474	Control	1	2.1	2.1
T475	Control	8	24.502	3.06275
T476	Control	5	24.475	4.895
T477	Control	5	28.476	5.6952
T478	Control	3	14.975	4.991666667
T480	Selection	5	28.476	5.6952
T481	Selection	5	19.727	3.9454
T482	Selection	5	24.275	4.855
T483	Selection	1	1.65	1.65
T484	Control	4	10.65	2.6625
T485	Control	2	3.25	1.625
T486	Control	2	7.574	3.787
T487	Control	3	16.299	5.433
T488	Selection	2	10.399	5.1995
T489	Selection	6	18.825	3.1375
T490	Selection	7	44.124	6.303428571

## Sheet: Fig3d
Exp.lines	treatment	xbin	ybin	density
Control	Open field	-290	-290	0
Control	Open field	-290	-270	0
Control	Open field	-290	-250	0
Control	Open field	-290	-230	0
Control	Open field	-290	-210	0
Control	Open field	-290	-190	0
Control	Open field	-290	-170	0
Control	Open field	-290	-150	0
Control	Open field	-290	-130	0
Control	Open field	-290	-110	0
Control	Open field	-290	-90	0
Control	Open field	-290	-70	0
Control	Open field	-290	-50	0
Control	Open field	-290	-30	7.11417153177914e-06
Control	Open field	-290	-10	4.28212195143237e-05
Control	Open field	-290	10	3.70433226313344e-05
Control	Open field	-290	30	1.36920621691596e-05
Control	Open field	-290	50	1.64257472987663e-06
Control	Open field	-290	70	0
Control	Open field	-290	90	0
Control	Open field	-290	110	0
Control	Open field	-290	130	0
Control	Open field	-290	150	0
Control	Open field	-290	170	0
Control	Open field	-290	190	0
Control	Open field	-290	210	0
Control	Open field	-290	230	0
Control	Open field	-290	250	0
Control	Open field	-290	270	0
Control	Open field	-290	290	0
Control	Open field	-270	-290	0
Control	Open field	-270	-270	0
Control	Open field	-270	-250	0
Control	Open field	-270	-230	0
Control	Open field	-270	-210	0
Control	Open field	-270	-190	0
Control	Open field	-270	-170	0
Control	Open field	-270	-150	0
Control	Open field	-270	-130	0
Control	Open field	-270	-110	3.41693081867732e-05
Control	Open field	-270	-90	0.000326190976885129
Control	Open field	-270	-70	0.000723848947055264
Control	Open field	-270	-50	0.00100436324153333
Control	Open field	-270	-30	0.00112335203250471
Control	Open field	-270	-10	0.00117572904219982
Control	Open field	-270	10	0.00116377868269741
Control	Open field	-270	30	0.00115428953141354
Control	Open field	-270	50	0.00109048286402154
Control	Open field	-270	70	0.000928026210771137
Control	Open field	-270	90	0.000462089495627268
Control	Open field	-270	110	5.88465932283957e-05
Control	Open field	-270	130	0
Control	Open field	-270	150	0
Control	Open field	-270	170	0
Control	Open field	-270	190	0
Control	Open field	-270	210	0
Control	Open field	-270	230	0
Control	Open field	-270	250	0
Control	Open field	-270	270	0
Control	Open field	-270	290	0
Control	Open field	-250	-290	0
Control	Open field	-250	-270	0
Control	Open field	-250	-250	0
Control	Open field	-250	-230	0
Control	Open field	-250	-210	0
Control	Open field	-250	-190	0
Control	Open field	-250	-170	0
Control	Open field	-250	-150	2.68237990406808e-05
Control	Open field	-250	-130	0.000445329638595869
Control	Open field	-250	-110	0.00102237122163855
Control	Open field	-250	-90	0.00111455125094886
Control	Open field	-250	-70	0.000969710010262946
Control	Open field	-250	-50	0.000849809962496297
Control	Open field	-250	-30	0.000771469159825411
Control	Open field	-250	-10	0.000715343696204403
Control	Open field	-250	10	0.000719475178583182
Control	Open field	-250	30	0.000720528051297728
Control	Open field	-250	50	0.000791148093765375
Control	Open field	-250	70	0.000972884023196899
Control	Open field	-250	90	0.00112509721348161
Control	Open field	-250	110	0.00117692520564349
Control	Open field	-250	130	0.000594369473505613
Control	Open field	-250	150	5.46425459466556e-05
Control	Open field	-250	170	0
Control	Open field	-250	190	0
Control	Open field	-250	210	0
Control	Open field	-250	230	0
Control	Open field	-250	250	0
Control	Open field	-250	270	0
Control	Open field	-250	290	0
Control	Open field	-230	-290	0
Control	Open field	-230	-270	0
Control	Open field	-230	-250	0
Control	Open field	-230	-230	0
Control	Open field	-230	-210	0
Control	Open field	-230	-190	9.16203100284632e-07
Control	Open field	-230	-170	0.000180448268416532
Control	Open field	-230	-150	0.000911149422786887
Control	Open field	-230	-130	0.00109379406684072
Control	Open field	-230	-110	0.0008508229587755
Control	Open field	-230	-90	0.000691511823652597
Control	Open field	-230	-70	0.000598378050213999
Control	Open field	-230	-50	0.000475425789540872
Control	Open field	-230	-30	0.000457722573256689
Control	Open field	-230	-10	0.000479927827572627
Control	Open field	-230	10	0.000433123119023405
Control	Open field	-230	30	0.000451816790361637
Control	Open field	-230	50	0.000489620825871898
Control	Open field	-230	70	0.000560369679332959
Control	Open field	-230	90	0.000639375152084438
Control	Open field	-230	110	0.000823341423972755
Control	Open field	-230	130	0.00106700823532902
Control	Open field	-230	150	0.00101525113486363
Control	Open field	-230	170	0.000250779155365612
Control	Open field	-230	190	1.30897317785653e-06
Control	Open field	-230	210	0
Control	Open field	-230	230	0
Control	Open field	-230	250	0
Control	Open field	-230	270	0
Control	Open field	-230	290	0
Control	Open field	-210	-290	0
Control	Open field	-210	-270	0
Control	Open field	-210	-250	0
Control	Open field	-210	-230	0
Control	Open field	-210	-210	3.09950991026117e-06
Control	Open field	-210	-190	0.00033171978498833
Control	Open field	-210	-170	0.00114355435150212
Control	Open field	-210	-150	0.000914326199148821
Control	Open field	-210	-130	0.000678283368666963
Control	Open field	-210	-110	0.000528877679635579
Control	Open field	-210	-90	0.000435538400140855
Control	Open field	-210	-70	0.000363593182267869
Control	Open field	-210	-50	0.000329721299273016
Control	Open field	-210	-30	0.000331768357486192
Control	Open field	-210	-10	0.000349338917770183
Control	Open field	-210	10	0.000314694583711527
Control	Open field	-210	30	0.000319994158259466
Control	Open field	-210	50	0.000327388994737777
Control	Open field	-210	70	0.000355885309804561
Control	Open field	-210	90	0.000415668867175681
Control	Open field	-210	110	0.000469728590549949
Control	Open field	-210	130	0.000642979556939983
Control	Open field	-210	150	0.000906586070454536
Control	Open field	-210	170	0.0010596319977081
Control	Open field	-210	190	0.000372840267484545
Control	Open field	-210	210	4.96179667144271e-06
Control	Open field	-210	230	0
Control	Open field	-210	250	0
Control	Open field	-210	270	0
Control	Open field	-210	290	0
Control	Open field	-190	-290	0
Control	Open field	-190	-270	0
Control	Open field	-190	-250	0
Control	Open field	-190	-230	4.48911680003173e-06
Control	Open field	-190	-210	0.000313420671149323
Control	Open field	-190	-190	0.00126361704296454
Control	Open field	-190	-170	0.0008596732910519
Control	Open field	-190	-150	0.000590402170497716
Control	Open field	-190	-130	0.000414395696947364
Control	Open field	-190	-110	0.000363542018877619
Control	Open field	-190	-90	0.000294308278941132
Control	Open field	-190	-70	0.000293299891636836
Control	Open field	-190	-50	0.000226896718481456
Control	Open field	-190	-30	0.000237157224317383
Control	Open field	-190	-10	0.000273208122898457
Control	Open field	-190	10	0.000277515335976347
Control	Open field	-190	30	0.000307187364873161
Control	Open field	-190	50	0.000304725266207533
Control	Open field	-190	70	0.00027898469664877
Control	Open field	-190	90	0.000302925558263952
Control	Open field	-190	110	0.000330813186563852
Control	Open field	-190	130	0.000410010231773314
Control	Open field	-190	150	0.000556647777973938
Control	Open field	-190	170	0.000845039000441886
Control	Open field	-190	190	0.00114443657913081
Control	Open field	-190	210	0.000378523938844184
Control	Open field	-190	230	8.65145551825261e-07
Control	Open field	-190	250	0
Control	Open field	-190	270	0
Control	Open field	-190	290	0
Control	Open field	-170	-290	0
Control	Open field	-170	-270	0
Control	Open field	-170	-250	0
Control	Open field	-170	-230	0.000169842400163324
Control	Open field	-170	-210	0.00110094539976581
Control	Open field	-170	-190	0.00086546028527506
Control	Open field	-170	-170	0.000591717180629878
Control	Open field	-170	-150	0.000417235486131528
Control	Open field	-170	-130	0.000354845743002225
Control	Open field	-170	-110	0.000288180026044007
Control	Open field	-170	-90	0.000285109511610604
Control	Open field	-170	-70	0.000235324769157101
Control	Open field	-170	-50	0.000250803817001115
Control	Open field	-170	-30	0.000203484378870216
Control	Open field	-170	-10	0.000220859370548096
Control	Open field	-170	10	0.000229325869497425
Control	Open field	-170	30	0.000201161736204692
Control	Open field	-170	50	0.00021664813135889
Control	Open field	-170	70	0.000259243624919119
Control	Open field	-170	90	0.000243091589222861
Control	Open field	-170	110	0.000295129567022255
Control	Open field	-170	130	0.000303542141981754
Control	Open field	-170	150	0.000404957086249135
Control	Open field	-170	170	0.000577538150820411
Control	Open field	-170	190	0.000873314415459974
Control	Open field	-170	210	0.00107576008318297
Control	Open field	-170	230	0.000209722295056122
Control	Open field	-170	250	0
Control	Open field	-170	270	0
Control	Open field	-170	290	0
Control	Open field	-150	-290	0
Control	Open field	-150	-270	0
Control	Open field	-150	-250	3.83409162765107e-05
Control	Open field	-150	-230	0.000939549080949585
Control	Open field	-150	-210	0.00099231747770104
Control	Open field	-150	-190	0.000611661554723029
Control	Open field	-150	-170	0.000428835829781031
Control	Open field	-150	-150	0.000323881358647051
Control	Open field	-150	-130	0.000282548588206988
Control	Open field	-150	-110	0.000251936517809518
Control	Open field	-150	-90	0.000208164022187898
Control	Open field	-150	-70	0.000200507191533342
Control	Open field	-150	-50	0.000221804178810565
Control	Open field	-150	-30	0.000189214630841741
Control	Open field	-150	-10	0.00020948876418635
Control	Open field	-150	10	0.00018626196492858
Control	Open field	-150	30	0.000205518120401818
Control	Open field	-150	50	0.000215127492830579
Control	Open field	-150	70	0.000192845455476319
Control	Open field	-150	90	0.000213351430375845
Control	Open field	-150	110	0.000214287748459131
Control	Open field	-150	130	0.000257448902111019
Control	Open field	-150	150	0.00030782887326189
Control	Open field	-150	170	0.000432388176456189
Control	Open field	-150	190	0.000598990373148696
Control	Open field	-150	210	0.000970415956740454
Control	Open field	-150	230	0.000855980357515984
Control	Open field	-150	250	4.96273108956647e-05
Control	Open field	-150	270	0
Control	Open field	-150	290	0
Control	Open field	-130	-290	0
Control	Open field	-130	-270	2.53839577448486e-07
Control	Open field	-130	-250	0.000416005057467756
Control	Open field	-130	-230	0.00117079879158781
Control	Open field	-130	-210	0.00070920021683388
Control	Open field	-130	-190	0.000466336552354479
Control	Open field	-130	-170	0.000339558603123176
Control	Open field	-130	-150	0.000286908272119661
Control	Open field	-130	-130	0.000230177396652808
Control	Open field	-130	-110	0.000217736382630891
Control	Open field	-130	-90	0.000189399007370119
Control	Open field	-130	-70	0.000183620258186868
Control	Open field	-130	-50	0.000172902835484664
Control	Open field	-130	-30	0.000173818788065273
Control	Open field	-130	-10	0.000172078019956559
Control	Open field	-130	10	0.000186647405668806
Control	Open field	-130	30	0.00019052614422906
Control	Open field	-130	50	0.00016183477946839
Control	Open field	-130	70	0.000196136556085792
Control	Open field	-130	90	0.000204852665626621
Control	Open field	-130	110	0.000224960165099343
Control	Open field	-130	130	0.000218583052853877
Control	Open field	-130	150	0.000261215478410864
Control	Open field	-130	170	0.000311699442093791
Control	Open field	-130	190	0.000446003247989742
Control	Open field	-130	210	0.000717149746310634
Control	Open field	-130	230	0.00117945105490998
Control	Open field	-130	250	0.000353426940412917
Control	Open field	-130	270	0
Control	Open field	-130	290	0
Control	Open field	-110	-290	0
Control	Open field	-110	-270	3.26585980719155e-05
Control	Open field	-110	-250	0.000931989140372699
Control	Open field	-110	-230	0.000891260082606738
Control	Open field	-110	-210	0.000553097127143259
Control	Open field	-110	-190	0.000399398100607657
Control	Open field	-110	-170	0.000295093557601235
Control	Open field	-110	-150	0.000235221940692655
Control	Open field	-110	-130	0.000254527574480876
Control	Open field	-110	-110	0.000180427010565135
Control	Open field	-110	-90	0.000185520477142803
Control	Open field	-110	-70	0.000173605832360905
Control	Open field	-110	-50	0.000138715818076091
Control	Open field	-110	-30	0.000173885181454401
Control	Open field	-110	-10	0.000172485956913626
Control	Open field	-110	10	0.000152879945409608
Control	Open field	-110	30	0.000158136382955115
Control	Open field	-110	50	0.000179226643563615
Control	Open field	-110	70	0.000203480295243796
Control	Open field	-110	90	0.000171428439316289
Control	Open field	-110	110	0.000184179458975394
Control	Open field	-110	130	0.000224782174201244
Control	Open field	-110	150	0.000243680724008404
Control	Open field	-110	170	0.00028622075036616
Control	Open field	-110	190	0.000408363757233807
Control	Open field	-110	210	0.000574500396471095
Control	Open field	-110	230	0.000996225770661692
Control	Open field	-110	250	0.000913581011503389
Control	Open field	-110	270	3.13954645118758e-05
Control	Open field	-110	290	0
Control	Open field	-90	-290	0
Control	Open field	-90	-270	0.000225011294207759
Control	Open field	-90	-250	0.00108750284963006
Control	Open field	-90	-230	0.000732988711799683
Control	Open field	-90	-210	0.000424091312086857
Control	Open field	-90	-190	0.000331250641538825
Control	Open field	-90	-170	0.000253857507710912
Control	Open field	-90	-150	0.000231040217902069
Control	Open field	-90	-130	0.000220296444260114
Control	Open field	-90	-110	0.000180881371253362
Control	Open field	-90	-90	0.000210497099406048
Control	Open field	-90	-70	0.000166418257991284
Control	Open field	-90	-50	0.000175747765746616
Control	Open field	-90	-30	0.000149706877314209
Control	Open field	-90	-10	0.000134511938376695
Control	Open field	-90	10	0.000162957437273675
Control	Open field	-90	30	0.000151746438788032
Control	Open field	-90	50	0.000176796904724199
Control	Open field	-90	70	0.000168701385865654
Control	Open field	-90	90	0.000158809769710815
Control	Open field	-90	110	0.000172757733421169
Control	Open field	-90	130	0.000202529600005418
Control	Open field	-90	150	0.000219398481431149
Control	Open field	-90	170	0.000268097147487707
Control	Open field	-90	190	0.000343368602106762
Control	Open field	-90	210	0.000501661062970723
Control	Open field	-90	230	0.00086535691147215
Control	Open field	-90	250	0.00118082990566412
Control	Open field	-90	270	0.000233254740463278
Control	Open field	-90	290	0
Control	Open field	-70	-290	5.07679154896972e-07
Control	Open field	-70	-270	0.000552359713560489
Control	Open field	-70	-250	0.000998287706706557
Control	Open field	-70	-230	0.000651098471303269
Control	Open field	-70	-210	0.000393543764998957
Control	Open field	-70	-190	0.00030164289575529
Control	Open field	-70	-170	0.000243254663369291
Control	Open field	-70	-150	0.00023332982361362
Control	Open field	-70	-130	0.000192569623520699
Control	Open field	-70	-110	0.000184304036741617
Control	Open field	-70	-90	0.000188080185882605
Control	Open field	-70	-70	0.000159328517245179
Control	Open field	-70	-50	0.000151517597345242
Control	Open field	-70	-30	0.000145625820668975
Control	Open field	-70	-10	0.000128636574090798
Control	Open field	-70	10	0.000153894944214205
Control	Open field	-70	30	0.000146683722475455
Control	Open field	-70	50	0.000136197531158985
Control	Open field	-70	70	0.000137359317755612
Control	Open field	-70	90	0.000171986297450005
Control	Open field	-70	110	0.000170884977654313
Control	Open field	-70	130	0.000211191595562749
Control	Open field	-70	150	0.000219593439404711
Control	Open field	-70	170	0.000261816672331856
Control	Open field	-70	190	0.000315013116319626
Control	Open field	-70	210	0.000410694921865337
Control	Open field	-70	230	0.000856779591183656
Control	Open field	-70	250	0.00109469678363109
Control	Open field	-70	270	0.000485075992672215
Control	Open field	-70	290	0
Control	Open field	-50	-290	1.06130436001912e-05
Control	Open field	-50	-270	0.000811900019788333
Control	Open field	-50	-250	0.000877895146006312
Control	Open field	-50	-230	0.000558493074402212
Control	Open field	-50	-210	0.000353256048510919
Control	Open field	-50	-190	0.000259581016054147
Control	Open field	-50	-170	0.00023944383965505
Control	Open field	-50	-150	0.000201597808198808
Control	Open field	-50	-130	0.000224691275910296
Control	Open field	-50	-110	0.000182424797325314
Control	Open field	-50	-90	0.000167743550317568
Control	Open field	-50	-70	0.000151478012890486
Control	Open field	-50	-50	0.000135918346426497
Control	Open field	-50	-30	0.000109811585644909
Control	Open field	-50	-10	9.89820191683059e-05
Control	Open field	-50	10	0.000102336502361757
Control	Open field	-50	30	0.000127600146445032
Control	Open field	-50	50	0.000148617478196848
Control	Open field	-50	70	0.000142947255655107
Control	Open field	-50	90	0.000157978832586368
Control	Open field	-50	110	0.000196957374174024
Control	Open field	-50	130	0.000192490439351654
Control	Open field	-50	150	0.000236131118222502
Control	Open field	-50	170	0.000252516083429391
Control	Open field	-50	190	0.000323483762563038
Control	Open field	-50	210	0.000407637669505739
Control	Open field	-50	230	0.000600285473738044
Control	Open field	-50	250	0.00116960035032512
Control	Open field	-50	270	0.000800571963292399
Control	Open field	-50	290	4.75557573479689e-06
Control	Open field	-30	-290	2.05877149709316e-05
Control	Open field	-30	-270	0.000895434542969729
Control	Open field	-30	-250	0.000809270954669858
Control	Open field	-30	-230	0.000505453353441413
Control	Open field	-30	-210	0.000348834985814278
Control	Open field	-30	-190	0.000258037595364348
Control	Open field	-30	-170	0.000243465940314741
Control	Open field	-30	-150	0.00019952614542544
Control	Open field	-30	-130	0.000243515471055719
Control	Open field	-30	-110	0.000188279910977334
Control	Open field	-30	-90	0.000154327477664766
Control	Open field	-30	-70	0.000174757263460437
Control	Open field	-30	-50	0.000135724460150902
Control	Open field	-30	-30	0.000129292626145347
Control	Open field	-30	-10	0.00010853645061287
Control	Open field	-30	10	0.000104782027534317
Control	Open field	-30	30	0.000122658565812377
Control	Open field	-30	50	0.000164798613557591
Control	Open field	-30	70	0.000146393917500755
Control	Open field	-30	90	0.000170728122477907
Control	Open field	-30	110	0.000200427768370424
Control	Open field	-30	130	0.000201601154299339
Control	Open field	-30	150	0.000271711642653189
Control	Open field	-30	170	0.000257013093602004
Control	Open field	-30	190	0.000314583404182422
Control	Open field	-30	210	0.000406084447407504
Control	Open field	-30	230	0.000563012777224454
Control	Open field	-30	250	0.00104775667583921
Control	Open field	-30	270	0.000981757554418343
Control	Open field	-30	290	4.32051947703398e-05
Control	Open field	-10	-290	3.89542625146165e-05
Control	Open field	-10	-270	0.000972676883580976
Control	Open field	-10	-250	0.000803427874247208
Control	Open field	-10	-230	0.000507340645230127
Control	Open field	-10	-210	0.000346801640765851
Control	Open field	-10	-190	0.000276043860441826
Control	Open field	-10	-170	0.000239413548566083
Control	Open field	-10	-150	0.000216161345387785
Control	Open field	-10	-130	0.00020577143628545
Control	Open field	-10	-110	0.000213878689508843
Control	Open field	-10	-90	0.000151126442042851
Control	Open field	-10	-70	0.00016456336217986
Control	Open field	-10	-50	0.000160249348135325
Control	Open field	-10	-30	0.000146546572727516
Control	Open field	-10	-10	0.00011000074474147
Control	Open field	-10	10	0.000100544675765997
Control	Open field	-10	30	0.000128873309064473
Control	Open field	-10	50	0.000154719155275987
Control	Open field	-10	70	0.000151766476290076
Control	Open field	-10	90	0.000149892856082575
Control	Open field	-10	110	0.000177896230687537
Control	Open field	-10	130	0.00017665744425634
Control	Open field	-10	150	0.000270596488777628
Control	Open field	-10	170	0.000250104495928648
Control	Open field	-10	190	0.000290884302623486
Control	Open field	-10	210	0.000379872644034382
Control	Open field	-10	230	0.000662733065939195
Control	Open field	-10	250	0.000962745266993904
Control	Open field	-10	270	0.0010817658589423
Control	Open field	-10	290	7.03048333194803e-05
Control	Open field	10	-290	3.76745496521564e-05
Control	Open field	10	-270	0.000928377077475845
Control	Open field	10	-250	0.0008143812750459
Control	Open field	10	-230	0.000511845011117865
Control	Open field	10	-210	0.000345957559433664
Control	Open field	10	-190	0.000271286027558577
Control	Open field	10	-170	0.000239135469335061
Control	Open field	10	-150	0.000217649612264647
Control	Open field	10	-130	0.000197204766740455
Control	Open field	10	-110	0.000179255523873836
Control	Open field	10	-90	0.000165933738781952
Control	Open field	10	-70	0.000163844197893013
Control	Open field	10	-50	8.12452408648388e-05
Control	Open field	10	-30	4.7362459767815e-05
Control	Open field	10	-10	4.35624400349174e-05
Control	Open field	10	10	6.72038278400179e-05
Control	Open field	10	30	6.44137235613572e-05
Control	Open field	10	50	0.000159899836363685
Control	Open field	10	70	0.000154059045965468
Control	Open field	10	90	0.000165221355308759
Control	Open field	10	110	0.000164664547722623
Control	Open field	10	130	0.000174487437530775
Control	Open field	10	150	0.000188954886333902
Control	Open field	10	170	0.000288851452321424
Control	Open field	10	190	0.000317157105904437
Control	Open field	10	210	0.000383720854608314
Control	Open field	10	230	0.000553214863936573
Control	Open field	10	250	0.000870561547241445
Control	Open field	10	270	0.00104336102864975
Control	Open field	10	290	8.69775515050229e-05
Control	Open field	30	-290	1.94310719383566e-05
Control	Open field	30	-270	0.000882961072941867
Control	Open field	30	-250	0.000863686492700532
Control	Open field	30	-230	0.000535334424340917
Control	Open field	30	-210	0.000361074608105116
Control	Open field	30	-190	0.000305904142381938
Control	Open field	30	-170	0.000254402612292242
Control	Open field	30	-150	0.000210673295965674
Control	Open field	30	-130	0.000210192820073526
Control	Open field	30	-110	0.000188660014440856
Control	Open field	30	-90	0.000168807184916153
Control	Open field	30	-70	0.000170757419299131
Control	Open field	30	-50	0.000150314840244677
Control	Open field	30	-30	0.000123413302021043
Control	Open field	30	-10	0.000164416706554844
Control	Open field	30	10	0.000132016625891723
Control	Open field	30	30	0.000122073973042361
Control	Open field	30	50	0.000116094167436125
Control	Open field	30	70	0.000139045246413161
Control	Open field	30	90	0.000206101751492469
Control	Open field	30	110	0.000176693839613202
Control	Open field	30	130	0.00018618310245761
Control	Open field	30	150	0.000235566387697193
Control	Open field	30	170	0.000283539453860801
Control	Open field	30	190	0.000287841158841465
Control	Open field	30	210	0.000413278990859368
Control	Open field	30	230	0.000530359304507143
Control	Open field	30	250	0.000831358931030938
Control	Open field	30	270	0.000999481410782857
Control	Open field	30	290	5.20597362016145e-05
Control	Open field	50	-290	3.00938350250603e-06
Control	Open field	50	-270	0.000733326962249065
Control	Open field	50	-250	0.000945758438393295
Control	Open field	50	-230	0.000571689468920571
Control	Open field	50	-210	0.000402989933049523
Control	Open field	50	-190	0.000288872974531521
Control	Open field	50	-170	0.000245072836979144
Control	Open field	50	-150	0.000259569622278355
Control	Open field	50	-130	0.000195096424670999
Control	Open field	50	-110	0.000218864042003595
Control	Open field	50	-90	0.000170548646851579
Control	Open field	50	-70	0.000163495194318649
Control	Open field	50	-50	0.000137789903690434
Control	Open field	50	-30	0.000148767905779327
Control	Open field	50	-10	0.000182551909951632
Control	Open field	50	10	0.00015736044044752
Control	Open field	50	30	0.00014153583793709
Control	Open field	50	50	0.00013578201213759
Control	Open field	50	70	0.000134768654510352
Control	Open field	50	90	0.000197049761633299
Control	Open field	50	110	0.000199951008041264
Control	Open field	50	130	0.000211393957997455
Control	Open field	50	150	0.000247823098717421
Control	Open field	50	170	0.000258541299573345
Control	Open field	50	190	0.000328624665012619
Control	Open field	50	210	0.000410346858490972
Control	Open field	50	230	0.000548707197207793
Control	Open field	50	250	0.000888829783893868
Control	Open field	50	270	0.000959342206001552
Control	Open field	50	290	2.27688736714141e-05
Control	Open field	70	-290	0
Control	Open field	70	-270	0.000480858612584209
Control	Open field	70	-250	0.00105213358895618
Control	Open field	70	-230	0.000658769801704461
Control	Open field	70	-210	0.000460268601638746
Control	Open field	70	-190	0.000349257065280175
Control	Open field	70	-170	0.000283003008031031
Control	Open field	70	-150	0.000242776191333985
Control	Open field	70	-130	0.00022369897714354
Control	Open field	70	-110	0.00022126003372692
Control	Open field	70	-90	0.000180566209905641
Control	Open field	70	-70	0.000145944100113796
Control	Open field	70	-50	0.000155664964529657
Control	Open field	70	-30	0.000145782024333771
Control	Open field	70	-10	0.000153223233858914
Control	Open field	70	10	0.000189574275011305
Control	Open field	70	30	0.000194867144283063
Control	Open field	70	50	0.000167490709671132
Control	Open field	70	70	0.000172306072989722
Control	Open field	70	90	0.000186006306589659
Control	Open field	70	110	0.000183676484933028
Control	Open field	70	130	0.000234894375986375
Control	Open field	70	150	0.0002552555646441
Control	Open field	70	170	0.000258100927947031
Control	Open field	70	190	0.000316857382155179
Control	Open field	70	210	0.000378013156659861
Control	Open field	70	230	0.00057264077787742
Control	Open field	70	250	0.000978718126718658
Control	Open field	70	270	0.00078964134983588
Control	Open field	70	290	1.55257244754526e-06
Control	Open field	90	-290	0
Control	Open field	90	-270	0.000148521884426654
Control	Open field	90	-250	0.00105508743536069
Control	Open field	90	-230	0.000743918215427573
Control	Open field	90	-210	0.000507694535840029
Control	Open field	90	-190	0.000367146494065281
Control	Open field	90	-170	0.000288201480143122
Control	Open field	90	-150	0.00025854803507084
Control	Open field	90	-130	0.000258796197213759
Control	Open field	90	-110	0.000210032944352857
Control	Open field	90	-90	0.00020831139849804
Control	Open field	90	-70	0.000157598870132437
Control	Open field	90	-50	0.000184413712515029
Control	Open field	90	-30	0.000199001527032151
Control	Open field	90	-10	0.000145927747087751
Control	Open field	90	10	0.00014799542246069
Control	Open field	90	30	0.000170175389762756
Control	Open field	90	50	0.000193188013127525
Control	Open field	90	70	0.000192464934989717
Control	Open field	90	90	0.000245120450943767
Control	Open field	90	110	0.000225016010842899
Control	Open field	90	130	0.000278712777429529
Control	Open field	90	150	0.000264685029065133
Control	Open field	90	170	0.000327488389645448
Control	Open field	90	190	0.000381690162312092
Control	Open field	90	210	0.000496301994120349
Control	Open field	90	230	0.000736357940309294
Control	Open field	90	250	0.0010715572782342
Control	Open field	90	270	0.000415425726064318
Control	Open field	90	290	0
Control	Open field	110	-290	0
Control	Open field	110	-270	1.31340357539843e-05
Control	Open field	110	-250	0.000785099779575457
Control	Open field	110	-230	0.000939813876334539
Control	Open field	110	-210	0.000606836806429903
Control	Open field	110	-190	0.000444428998469558
Control	Open field	110	-170	0.000316642173829963
Control	Open field	110	-150	0.000277802612013374
Control	Open field	110	-130	0.000282472919768491
Control	Open field	110	-110	0.000227583293569322
Control	Open field	110	-90	0.000197261812447683
Control	Open field	110	-70	0.000205135469511654
Control	Open field	110	-50	0.000227858102579069
Control	Open field	110	-30	0.000180618234682781
Control	Open field	110	-10	0.000159636163501513
Control	Open field	110	10	0.000188732668446241
Control	Open field	110	30	0.000184186049373396
Control	Open field	110	50	0.000195895267342305
Control	Open field	110	70	0.000244944343283848
Control	Open field	110	90	0.000213927751118414
Control	Open field	110	110	0.000259346395516071
Control	Open field	110	130	0.000240111585149948
Control	Open field	110	150	0.000280574750414897
Control	Open field	110	170	0.000351014486118688
Control	Open field	110	190	0.000380712096335276
Control	Open field	110	210	0.000557163814532134
Control	Open field	110	230	0.000857434127508915
Control	Open field	110	250	0.00107292599918006
Control	Open field	110	270	0.000100346883933288
Control	Open field	110	290	0
Control	Open field	130	-290	0
Control	Open field	130	-270	0
Control	Open field	130	-250	0.000279263837946565
Control	Open field	130	-230	0.00105176529943634
Control	Open field	130	-210	0.000798829654681935
Control	Open field	130	-190	0.000503768032346722
Control	Open field	130	-170	0.000394449176246992
Control	Open field	130	-150	0.000352048773972075
Control	Open field	130	-130	0.000295841423499898
Control	Open field	130	-110	0.000277469363389054
Control	Open field	130	-90	0.000242006298514786
Control	Open field	130	-70	0.000245962565343127
Control	Open field	130	-50	0.000234266480498881
Control	Open field	130	-30	0.000209989282207778
Control	Open field	130	-10	0.000190903395443474
Control	Open field	130	10	0.000195663652038975
Control	Open field	130	30	0.00019984645147268
Control	Open field	130	50	0.000257239646909396
Control	Open field	130	70	0.000225103717071959
Control	Open field	130	90	0.000237605260204044
Control	Open field	130	110	0.000244684461831052
Control	Open field	130	130	0.000272818854205634
Control	Open field	130	150	0.000307335321707956
Control	Open field	130	170	0.000337324781382934
Control	Open field	130	190	0.000432127384813932
Control	Open field	130	210	0.000661884305798392
Control	Open field	130	230	0.00102360470369409
Control	Open field	130	250	0.000666254145624994
Control	Open field	130	270	1.93169206306832e-06
Control	Open field	130	290	0
Control	Open field	150	-290	0
Control	Open field	150	-270	0
Control	Open field	150	-250	1.76036815608666e-05
Control	Open field	150	-230	0.00076998994359792
Control	Open field	150	-210	0.000936941363546992
Control	Open field	150	-190	0.000648623899658072
Control	Open field	150	-170	0.000480235599325965
Control	Open field	150	-150	0.000406174129938078
Control	Open field	150	-130	0.000316238236836798
Control	Open field	150	-110	0.000306223140085825
Control	Open field	150	-90	0.00023628739424569
Control	Open field	150	-70	0.000275176368000625
Control	Open field	150	-50	0.00023345009079339
Control	Open field	150	-30	0.000251184855276588
Control	Open field	150	-10	0.000232627428319084
Control	Open field	150	10	0.000250101671017175
Control	Open field	150	30	0.000234800162987083
Control	Open field	150	50	0.000273647856444036
Control	Open field	150	70	0.000262448401613194
Control	Open field	150	90	0.000274178710794994
Control	Open field	150	110	0.00027198307997673
Control	Open field	150	130	0.000345771231280625
Control	Open field	150	150	0.000349606790917537
Control	Open field	150	170	0.00044266445320311
Control	Open field	150	190	0.000545605185312526
Control	Open field	150	210	0.000890935059635669
Control	Open field	150	230	0.00104223179879144
Control	Open field	150	250	0.000129629738880219
Control	Open field	150	270	0
Control	Open field	150	290	0
Control	Open field	170	-290	0
Control	Open field	170	-270	0
Control	Open field	170	-250	0
Control	Open field	170	-230	0.000116909472742906
Control	Open field	170	-210	0.000962138944633709
Control	Open field	170	-190	0.000875782872734805
Control	Open field	170	-170	0.000628333213049487
Control	Open field	170	-150	0.0004726658078606
Control	Open field	170	-130	0.00040188946867668
Control	Open field	170	-110	0.0003479791286131
Control	Open field	170	-90	0.000330482220511788
Control	Open field	170	-70	0.000307776886349897
Control	Open field	170	-50	0.000278241940273956
Control	Open field	170	-30	0.000278410707540032
Control	Open field	170	-10	0.00026815457564669
Control	Open field	170	10	0.000269544912009018
Control	Open field	170	30	0.00025261676685618
Control	Open field	170	50	0.000254717337880577
Control	Open field	170	70	0.000351260395507573
Control	Open field	170	90	0.000319098996217145
Control	Open field	170	110	0.000323539700475191
Control	Open field	170	130	0.000373514505568203
Control	Open field	170	150	0.000476341070401871
Control	Open field	170	170	0.000551773783281062
Control	Open field	170	190	0.000838339975702754
Control	Open field	170	210	0.00108834446602564
Control	Open field	170	230	0.000384255802416015
Control	Open field	170	250	2.93528948852287e-07
Control	Open field	170	270	0
Control	Open field	170	290	0
Control	Open field	190	-290	0
Control	Open field	190	-270	0
Control	Open field	190	-250	0
Control	Open field	190	-230	0
Control	Open field	190	-210	0.000231822748023135
Control	Open field	190	-190	0.000969219845040593
Control	Open field	190	-170	0.000840391327814232
Control	Open field	190	-150	0.000627330880085361
Control	Open field	190	-130	0.000507003800397985
Control	Open field	190	-110	0.000455449987315614
Control	Open field	190	-90	0.00037030593198468
Control	Open field	190	-70	0.00034777888043804
Control	Open field	190	-50	0.000332894636612105
Control	Open field	190	-30	0.000289920474397796
Control	Open field	190	-10	0.000302627555627485
Control	Open field	190	10	0.000308034893260875
Control	Open field	190	30	0.000292389962270111
Control	Open field	190	50	0.000306782182779311
Control	Open field	190	70	0.000327060639737387
Control	Open field	190	90	0.000362150868232731
Control	Open field	190	110	0.000367289230759689
Control	Open field	190	130	0.000442554873291007
Control	Open field	190	150	0.000628782306276171
Control	Open field	190	170	0.000785313243478838
Control	Open field	190	190	0.00109699603416331
Control	Open field	190	210	0.000593707880237893
Control	Open field	190	230	8.18943180135465e-06
Control	Open field	190	250	0
Control	Open field	190	270	0
Control	Open field	190	290	0
Control	Open field	210	-290	0
Control	Open field	210	-270	0
Control	Open field	210	-250	0
Control	Open field	210	-230	0
Control	Open field	210	-210	2.56030216344955e-06
Control	Open field	210	-190	0.000237285183653951
Control	Open field	210	-170	0.000944207863991599
Control	Open field	210	-150	0.000849677265149156
Control	Open field	210	-130	0.000680921699830868
Control	Open field	210	-110	0.000559346957904775
Control	Open field	210	-90	0.000466568789374442
Control	Open field	210	-70	0.000471399463037676
Control	Open field	210	-50	0.000366401627204514
Control	Open field	210	-30	0.00036170052201907
Control	Open field	210	-10	0.000365736449364337
Control	Open field	210	10	0.0003375173624963
Control	Open field	210	30	0.000372787253409202
Control	Open field	210	50	0.000395968702725867
Control	Open field	210	70	0.000433285017183911
Control	Open field	210	90	0.000464588450856196
Control	Open field	210	110	0.000542961067403062
Control	Open field	210	130	0.000699065926467335
Control	Open field	210	150	0.000882820450911657
Control	Open field	210	170	0.00107406562981005
Control	Open field	210	190	0.000550535489081125
Control	Open field	210	210	2.01410752080772e-05
Control	Open field	210	230	0
Control	Open field	210	250	0
Control	Open field	210	270	0
Control	Open field	210	290	0
Control	Open field	230	-290	0
Control	Open field	230	-270	0
Control	Open field	230	-250	0
Control	Open field	230	-230	0
Control	Open field	230	-210	0
Control	Open field	230	-190	6.60518546655944e-07
Control	Open field	230	-170	0.000137583693582104
Control	Open field	230	-150	0.000756637824654787
Control	Open field	230	-130	0.000956125489899997
Control	Open field	230	-110	0.000760371380454225
Control	Open field	230	-90	0.000693651293197436
Control	Open field	230	-70	0.000593725582694492
Control	Open field	230	-50	0.000513971451166362
Control	Open field	230	-30	0.000494913498686707
Control	Open field	230	-10	0.000455576642321893
[truncated: 4,605 more rows]

## Sheet: Fig3e_polarization<200mm
trial	Exp.lines	Novel object	Predator model
[truncated: 152 more rows]

[truncated: 9 more sheets: Fig3e_polarization_headtail, Fig4a_neuroanatomy, Fig5a_eyesize, Fig5b_optomotor, Fig5c_speeddev, SuppFig1, SuppFig2, SuppFig3a_framestracked, SuppFig3b_framesheatmaps]
